# Supplementary material for: Molecular mapping and characterization of the silkworm apodal mutant
Source: Sci Rep. 2016 Jan 7;6:18956. doi: 10.1038/srep18956 (PMC4704060; doi:10.1038/srep18956)
Supplement: Supplementary Dataset 1 [file srep18956-s2.xls]

## Sheet: all data
APvsWT			Ratio=AP/WT
Block	Row	Column	ID	Name	Cy5 Intensity (AP)	Cy3 Intensity (WT)	ratio	GT	IV	RV	Archival BGI gene	BGI gene
1	1	1	sw22934	sw22934	17828	17383	1.0312	PC	E		Contig309170GENE-1ALT-1	Bmb013675
1	1	2	sw13956	sw13956	10141	12645	0.8231	PC	E		Bmb021881	Bmb021881
1	1	3	sw15061	sw15061	4815	6096	0.8404	PC	E		Bmb029812	Bmb029812
1	1	4	sw01783	sw01783	33826	34513	0.9565	PC	E		Bmb027924	Bmb027924
1	1	5	sw08699	sw08699	18176	20172	0.9027	PC	E		Bmb018161	Bmb018161
1	1	6	Hex	Hex	6	65415	0.0001	PC	E	D2
1	1	7	50%DMSO	50%DMSO	505	915	0.6977	NC	E
1	1	8	Y1	Y1	10364	16334	0.6472	PC	E	D1.5
1	1	9	Y2	Y2	10660	10945	1.0014	PC	E
1	1	10	Y3	Y3	2780	2576	1.1884	PC	E
1	1	11	Y4	Y4	175	268	1.2284	PC
1	1	12	Y5	Y5	8246	1344	6.6717	PC	E	U2
1	1	13	Y6	Y6	1185	10704	0.1207	PC	E	D2
1	1	14	Y7	Y7	2019	918	2.5341	PC	E	U2
1	1	15	Y8	Y8	1498	4912	0.3363	PC	E	D2
1	1	16	12	sw00193	218	371	0.9407				Bmb002775	Bmb002775
1	1	17	24	sw00001	14	195	0.6147			D1.5	AT003836.1
1	1	18	108	sw00197	522	1270	0.5041		E	D1.5	Bmb002816	Bmb002816
1	1	19	120	sw00005	123	282	0.9129				Bmb000068	Bmb000068
1	1	20	204	sw00201	328	418	1.1398		M		Bmb002843	Bmb002843
1	1	21	216	sw00009	435	401	1.5236		M	U1.5	Bmb000112	Bmb000112
1	1	22	300	sw00205	1193	1418	0.9751		E		Bmb002909	Bmb002909
1	2	1	312	sw00013	3274	2643	1.3578		E		Bmb000259	Bmb000259
1	2	2	396	sw00577	205	463	0.6836		M		Bmb008323	Bmb008323
1	2	3	408	sw00385	41	193	0.947				Bmb005406	Bmb005406
1	2	4	492	sw00581	2549	3207	0.8728		E		Bmb008413	Bmb008413
1	2	5	504	sw00389	101	219	1.1755				Bmb005453	Bmb005453
1	2	6	588	sw00585	60	171	1.3434				Bmb008447	Bmb008447
1	2	7	600	sw00393	33	118	1.9126			U1.5	Bmb005537	Bmb005537
1	2	8	684	sw00589	301	454	0.9637		M		Bmb008529	Bmb008529
1	2	9	696	sw00397	167	258	1.2528				Bmb005623	Bmb005623
1	2	10	780	sw00961	100	255	0.9338				Bmb013968	Bmb013968
1	2	11	792	sw00769	34	217	0.7298				Bmb011220	Bmb011220
1	2	12	876	sw00965	28	161	1.0829				Bmb014055	Bmb014055
1	2	13	888	sw00773	17	236	0.4846			D2	Bmb011297	Bmb011297
1	2	14	972	sw00969	183	410	0.7261		M		Bmb014154	Bmb014154
1	2	15	984	sw00777	378	584	0.8823		M		Bmb011388	Bmb011388
1	2	16	1068	sw00973	114	272	0.9171				Bmb014279	Bmb014279
1	2	17	1080	sw00781	228	552	0.6084		M	D1.5	Bmb011411	Bmb011411
1	2	18	1164	sw01345	98	194	1.3831				Bmb020421	Bmb020421
1	2	19	1176	sw01153	51	210	0.9077				Bmb017242	Bmb017242
1	2	20	1260	sw01349	417	819	0.6623		E	D1.5	Bmb020481	Bmb020481
1	2	21	1272	sw01157	58	290	0.5847			D1.5	Bmb017296	Bmb017296
1	2	22	1356	sw01353	428	698	0.8089		M		Bmb020578	Bmb020578
1	3	1	1368	sw01161	56	282	0.5992			D1.5	Bmb017322	Bmb017322
1	3	2	1452	sw01357	80	349	0.5248			D1.5	Bmb020623	Bmb020623
1	3	3	1464	sw01165	91	276	0.7908				Bmb017355	Bmb017355
1	3	4	1548	sw01729	192	338	0.9634				Bmb026992	Bmb026992
1	3	5	1560	sw01537	90	200	1.2667				Bmb023508	Bmb023508
1	3	6	1644	sw01733	148	411	0.6238		M	D1.5	Bmb027059	Bmb027059
1	3	7	1656	sw01541	381	782	0.6431		M	D1.5	Bmb023559	Bmb023559
1	3	8	1740	sw01737	138	193	1.6674			U1.5	Bmb027110	Bmb027110
1	3	9	1752	sw01545	125	273	0.9643				Bmb023662	Bmb023662
1	3	10	1836	sw01741	84	349	0.5386			D1.5	Bmb027237	Bmb027237
1	3	11	1848	sw01549	58	313	0.522			D1.5	Bmb023742	Bmb023742
1	3	12	1932	sw02113	1876	2250	0.9301		E		Bmb033600	Bmb033600
1	3	13	1944	sw01921	2333	2675	0.9636		E		Bmb029875	Bmb029875
1	3	14	2028	sw02117	17190	19976	0.8634		E		Bmb033627	Bmb033627
1	3	15	2040	sw01925	77	264	0.7712				Bmb029952	Bmb029952
1	3	16	2124	sw02121	2364	3394	0.7654		E		Bmb033680	Bmb033680
1	3	17	2136	sw01929	2630	2993	0.9657		E		Bmb029999	Bmb029999
1	3	18	2220	sw02125	28	167	1.026				Bmb033752	Bmb033752
1	3	19	2232	sw01933	11	174	0.6833				Bmb030018	Bmb030018
1	3	20	2316	sw02497	1320	1383	1.1018		E		Bmb042392	Bmb042392
1	3	21	2328	sw02305	677	783	1.0788		M		Bmb037574	Bmb037574
1	3	22	2412	sw02501	11	128	1.1384				Bmb042481	Bmb042481
1	4	1	2424	sw02309	1720	1507	1.2961		E		Bmb037602	Bmb037602
1	4	2	2508	sw02505	26	102	2.2347			U2	Bmb042535	Bmb042535
1	4	3	2520	sw02313	51	361	0.3936			D2	Bmb037666	Bmb037666
1	4	4	2604	sw02509	64	325	0.5166			D1.5	Bmb042578	Bmb042578
1	4	5	2616	sw02317	49	421	0.3068		M	D2	Bmb037729	Bmb037729
1	4	6	2700	sw02881	69	230	0.9023				swu15528	swu15528
1	4	7	2712	sw02689	24	206	0.6894				Bmb047396
1	4	8	2796	sw02885	95	268	0.8448				swu16099	swu16099
1	4	9	2808	sw02693	533	391	1.8708		M	U1.5	Bmb047479
1	4	10	2892	sw02889	673	724	1.1678		M		swu16274
1	4	11	2904	sw02697	567	608	1.2109		M		Bmb047559
1	4	12	2988	sw02893	47	181	1.1091				AU311258.1
1	4	13	3000	sw02701	294	649	0.6291		M	D1.5	Bmb047832
1	4	14	3084	sw03265	78	204	1.148				Bmb007320	Bmb007320
1	4	15	3096	sw03073	174	293	1.0854				Bmb003488	Bmb003488
1	4	16	3180	sw03269	6662	3179	2.2454		E	U2	Bmb007400	Bmb007400
1	4	17	3192	sw03077	89	194	1.3197				Bmb003609	Bmb003609
1	4	18	3276	sw03273	51	227	0.804				Bmb007463	Bmb007463
1	4	19	3288	sw03081	48	214	0.8592				Bmb003632	Bmb003632
1	4	20	3372	sw03277	55	267	0.6441			D1.5	Bmb007578	Bmb007578
1	4	21	3384	sw03085	517	813	0.8101		E		Bmb003744	Bmb003744
1	4	22	3468	sw03649	1558	1061	1.7026		E	U1.5	Bmb016160	Bmb016160
1	5	1	3480	sw03457	258	382	1.0357				Bmb011441	Bmb011441
1	5	2	3564	sw03653	2591	2582	1.1068		E		Bmb016202	Bmb016202
1	5	3	3576	sw03461	68	165	1.499				Bmb011571	Bmb011571
1	5	4	3660	sw03657	1025	1054	1.1543		E		Bmb016303	Bmb016303
1	5	5	3672	sw03465	6	114	1.113				Bmb011739	Bmb011739
1	5	6	3756	sw03661	213	462	0.7065		M		Bmb016351	Bmb016351
1	5	7	3768	sw03469	127	256	1.0644				Bmb011838	Bmb011838
1	5	8	3852	sw04033	54	238	0.7682				Bmb025194	Bmb025194
1	5	9	3864	sw03841	10	96	1.7593			U1.5	Bmb020552	Bmb020552
1	5	10	3948	sw04037	25	146	1.2191				Bmb025240	Bmb025240
1	5	11	3960	sw03845	31	206	0.7623				Bmb020630	Bmb020630
1	5	12	4044	sw04041	5870	6464	0.9598		E		Bmb025306	Bmb025306
1	5	13	4056	sw03849	26	216	0.6615			D1.5	Bmb020689	Bmb020689
1	5	14	4140	sw04045	58	183	1.1902				Bmb025389	Bmb025389
1	5	15	4152	sw03853	115	181	1.6635			U1.5	Bmb020805	Bmb020805
1	5	16	4236	sw04417	504	334	2.127		M	U2	Bmb034255	Bmb034255
1	5	17	4248	sw04225	50	303	0.5089			D1.5	Bmb029301	Bmb029301
1	5	18	4332	sw04421	197	263	1.3646				Bmb034316	Bmb034316
1	5	19	4344	sw04229	243	186	2.4856			U2	Bmb029347	Bmb029347
1	5	20	4428	sw04425	416	374	1.5861		M	U1.5	Bmb034386	Bmb034386
1	5	21	4440	sw04233	40	182	1.0289				Bmb029532	Bmb029532
1	5	22	4524	sw04429	16027	7755	2.1197		E	U2	Bmb034480	Bmb034480
1	6	1	4536	sw04237	976	717	1.6591		E	U1.5	Bmb029610	Bmb029610
1	6	2	4620	sw04801	22	126	1.491				Bmb047255
1	6	3	4632	sw04609	11	145	0.9254				Bmb039945	Bmb039945
1	6	4	4716	sw04805	16	171	0.7997				Bmb047417
1	6	5	4728	sw04613	133	315	0.8257				Bmb040071	Bmb040071
1	6	6	4812	sw04809	10	146	0.8811				Bmb047577
1	6	7	4824	sw04617	3	119	0.8264				Bmb040125	Bmb040125
1	6	8	4908	sw04813	14	141	1.0445				Bmb047725
1	6	9	4920	sw04621	149	302	0.9413				Bmb040235	Bmb040235
1	6	10	5004	sw05185	4762	5130	0.9922		E		Bmb004320	Bmb004320
1	6	11	5016	sw04993	184	431	0.687		M		Bmb000716	Bmb000716
1	6	12	5100	sw05189	457	861	0.6804		E		Bmb004399	Bmb004399
1	6	13	5112	sw04997	7093	8273	0.8963		E		Bmb000763	Bmb000763
1	6	14	5196	sw05193	34	220	0.7124				Bmb004468	Bmb004468
1	6	15	5208	sw05001	24	194	0.7593				Bmb000871	Bmb000871
1	6	16	5292	sw05197	51	151	1.535			U1.5	Bmb004574	Bmb004574
1	6	17	5304	sw05005	0	348	0.2344			D2	Bmb000970	Bmb000970
1	6	18	5388	sw05569	1129	1619	0.8053		E		Bmb010974	Bmb010974
1	6	19	5400	sw05377	30	185	0.8997				Bmb007776	Bmb007776
1	6	20	5484	sw05573	11477	12452	0.9433		E		Bmb011001	Bmb011001
1	6	21	5496	sw05381	168	365	0.7944				Bmb007831	Bmb007831
1	6	22	5580	sw05577	19	155	0.9996				Bmb011049	Bmb011049
1	7	1	5592	sw05385	1938	1801	1.2067		E		Bmb007894	Bmb007894
1	7	2	5676	sw05581	1469	1505	1.1162		E		Bmb011130	Bmb011130
1	7	3	5688	sw05389	490	656	0.9771		M		Bmb007937	Bmb007937
1	7	4	5772	sw05953	254	448	0.8458		M		Bmb017800	Bmb017800
1	7	5	5784	sw05761	133	213	1.4188				Bmb014518	Bmb014518
1	7	6	5868	sw05957	123	210	1.3809				Bmb017854	Bmb017854
1	7	7	5880	sw05765	59	253	0.7247				Bmb014619	Bmb014619
1	7	8	5964	sw05961	347	285	1.8615			U1.5	Bmb017903	Bmb017903
1	7	9	5976	sw05769	40	152	1.3646				Bmb014631	Bmb014631
1	7	10	6060	sw05965	1143	1077	1.2504		E		Bmb017990	Bmb017990
1	7	11	6072	sw05773	3951	3587	1.1936		E		Bmb014771	Bmb014771
1	7	12	6156	sw06337	229	194	2.2625			U2	Bmb025233	Bmb025233
1	7	13	6168	sw06145	25	132	1.4365				Bmb021538	Bmb021538
1	7	14	6252	sw06341	18	114	1.6421			U1.5	Bmb025298	Bmb025298
1	7	15	6264	sw06149	27109	22678	1.1833		E		Bmb021633	Bmb021633
1	7	16	6348	sw06345	605	425	1.9065		M	U1.5	Bmb025350	Bmb025350
1	7	17	6360	sw06153	222	451	0.7516		M		Bmb021687	Bmb021687
1	7	18	6444	sw06349	348	395	1.2791				Bmb025450	Bmb025450
1	7	19	6456	sw06157	14	174	0.7415				Bmb021835	Bmb021835
1	7	20	6540	sw06721	13	195	0.6042			D1.5	Bmb033064	Bmb033064
1	7	21	6552	sw06529	418	361	1.6604		M	U1.5	Bmb029249	Bmb029249
1	7	22	6636	sw06725	80	229	0.9776				Bmb033231	Bmb033231
1	8	1	6648	sw06533	114	192	1.5143			U1.5	Bmb029418	Bmb029418
1	8	2	6732	sw06729	128	195	1.5774			U1.5	Bmb033297	Bmb033297
1	8	3	6744	sw06537	45	191	1.0004				Bmb029477	Bmb029477
1	8	4	6828	sw06733	17	182	0.7385				Bmb033344	Bmb033344
1	8	5	6840	sw06541	25	218	0.6395			D1.5	Bmb029550	Bmb029550
1	8	6	6924	sw07105	86	257	0.8515				Bmb043329	Bmb043329
1	8	7	6936	sw06913	211	279	1.3187				Bmb037282	Bmb037282
1	8	8	7020	sw07109	370	477	1.0894		M		Bmb043396	Bmb043396
1	8	9	7032	sw06917	519	654	1.0313		M		Bmb037388	Bmb037388
1	8	10	7116	sw07113	21	101	2.0952			U2	Bmb043586
1	8	11	7128	sw06921	462	552	1.1245		M		Bmb037538	Bmb037538
1	8	12	7212	sw07117	20	163	0.9384				Bmb043681
1	8	13	7224	sw06925	117	239	1.1155				Bmb037677	Bmb037677
1	8	14	7308	sw07489	473	583	1.0786		M		Bmb001288	Bmb001288
1	8	15	7320	sw07297	142	225	1.3628				swu04164	swu04164
1	8	16	7404	sw07493	1661	1866	1.0037		E		Bmb001399	Bmb001399
1	8	17	7416	sw07301	1049	1429	0.8562		E		swu04258
1	8	18	7500	sw07497	23	121	1.6183			U1.5	Bmb001436	Bmb001436
1	8	19	7512	sw07305	49	199	0.9718				swu04530	swu04530
1	8	20	7596	sw07501	58	220	0.8921				Bmb001556	Bmb001556
1	8	21	7608	sw07309	212	333	1.0533				swu04914	swu04914
1	8	22	7692	sw07873	1430	626	2.7394		E	U2	Bmb006621	Bmb006621
1	9	1	7704	sw07681	5	121	0.986				Bmb003967	Bmb003967
1	9	2	7788	sw07877	666	766	1.0886		M		Bmb006659	Bmb006659
1	9	3	7800	sw07685	1283	1999	0.7298		E		Bmb004006	Bmb004006
1	9	4	7884	sw07881	534	975	0.6851		E		Bmb006728	Bmb006728
1	9	5	7896	sw07689	865	1322	0.7745		E		Bmb004042	Bmb004042
1	9	6	7980	sw07885	1626	1104	1.7007		E	U1.5	Bmb006778	Bmb006778
1	9	7	7992	sw07693	100	184	1.5119			U1.5	Bmb004073	Bmb004073
1	9	8	8076	sw08257	28	135	1.445				Bmb012102	Bmb012102
1	9	9	8088	sw08065	4323	6106	0.7556		E		Bmb009406	Bmb009406
1	9	10	8172	sw08261	13460	16545	0.8244		E		Bmb012144	Bmb012144
1	9	11	8184	sw08069	206	397	0.8272				Bmb009428	Bmb009428
1	9	12	8268	sw08265	22	193	0.7373				Bmb012262	Bmb012262
1	9	13	8280	sw08073	1380	2096	0.7448		E		Bmb009467	Bmb009467
1	9	14	8364	sw08269	36	251	0.5901			D1.5	Bmb012343	Bmb012343
1	9	15	8376	sw08077	47	203	0.9293				Bmb009554	Bmb009554
1	9	16	8460	sw08641	962	1137	1.0037		E		Bmb017333	Bmb017333
1	9	17	8472	sw08449	292	442	0.9682		M		Bmb014822	Bmb014822
1	9	18	8556	sw08645	62	182	1.2301				Bmb017359	Bmb017359
1	9	19	8568	sw08453	39	256	0.5946			D1.5	Bmb014875	Bmb014875
1	9	20	8652	sw08649	11	158	0.8022				Bmb017409	Bmb017409
1	9	21	8664	sw08457	553	576	1.2567		M		Bmb014898	Bmb014898
1	9	22	8748	sw08653	490	860	0.7263		E		Bmb017454	Bmb017454
1	10	1	8760	sw08461	229	246	1.65			U1.5	Bmb014940	Bmb014940
1	10	2	8844	sw09025	4	162	0.565			D1.5	Bmb023252	Bmb023252
1	10	3	8856	sw08833	719	894	0.9876		E		Bmb020307	Bmb020307
1	10	4	8940	sw09029	52	207	0.9326				Bmb023277	Bmb023277
1	10	5	8952	sw08837	404	580	0.944		M		Bmb020346	Bmb020346
1	10	6	9036	sw09033	5	140	0.7496				Bmb023347	Bmb023347
1	10	7	9048	sw08841	14	147	0.9917				Bmb020430	Bmb020430
1	10	8	9132	sw09037	2586	2454	1.1633		E		Bmb023429	Bmb023429
1	10	9	9144	sw08845	2518	3953	0.6966		E		Bmb020466	Bmb020466
1	10	10	9228	sw09409	21	112	1.753			U1.5	Bmb029668	Bmb029668
1	10	11	9240	sw09217	22	157	1.0278				Bmb026176	Bmb026176
1	10	12	9324	sw09413	16	155	0.94				Bmb029699	Bmb029699
1	10	13	9336	sw09221	1525	842	2.1263		E	U2	Bmb026254	Bmb026254
1	10	14	9420	sw09417	255	364	1.0857				Bmb029738	Bmb029738
1	10	15	9432	sw09225	16	137	1.1523				Bmb026347	Bmb026347
1	10	16	9516	sw09421	433	516	1.1441		M		Bmb029796	Bmb029796
1	10	17	9528	sw09229	1993	1730	1.2928		E		Bmb026427	Bmb026427
1	10	18	9612	sw09793	1832	1437	1.4463		E		Bmb036034	Bmb036034
1	10	19	9624	sw09601	12	168	0.7419				Bmb032563	Bmb032563
1	10	20	9708	sw09797	60	213	0.9525				Bmb036161	Bmb036161
1	10	21	9720	sw09605	78	172	1.4922				Bmb032589	Bmb032589
1	10	22	9804	sw09801	582	466	1.6641		M	U1.5	Bmb036265	Bmb036265
1	11	1	9816	sw09609	44	216	0.816				Bmb032665	Bmb032665
1	11	2	9900	sw09805	74	185	1.306				Bmb036328	Bmb036328
1	11	3	9912	sw09613	80	237	0.9259				Bmb032794	Bmb032794
1	11	4	9996	sw10177	135	363	0.6904				Bmb045382
1	11	5	10008	sw09985	12	164	0.7761				Bmb039618	Bmb039618
1	11	6	10092	sw10181	82	125	2.5108			U2	Bmb045626
1	11	7	10104	sw09989	10	109	1.4625				Bmb039681	Bmb039681
1	11	8	10188	sw10185	191	329	0.9938				Bmb045782
1	11	9	10200	sw09993	434	858	0.652		E	D1.5	Bmb039784	Bmb039784
1	11	10	10284	sw10189	67	264	0.724				Bmb045820
1	11	11	10296	sw09997	629	821	0.9584		E		Bmb039885	Bmb039885
1	11	12	10380	sw10561	9	190	0.552			D1.5	Bmb000216	Bmb000216
1	11	13	10392	sw10369	13	126	1.236				swu04888	swu04888
1	11	14	10476	sw10565	205	332	1.0327				Bmb000236	Bmb000236
1	11	15	10488	sw10373	436	609	0.9569		M		swu05551	swu05551
1	11	16	10572	sw10569	60	196	1.0845				Bmb000279	Bmb000279
1	11	17	10584	sw10377	3	89	1.3401				swu05927	swu05927
1	11	18	10668	sw10573	2409	2251	1.1852		E		Bmb000314	Bmb000314
1	11	19	10680	sw10381	2210	2231	1.1002		E		swu06041	swu06041
1	11	20	10764	sw10945	513	434	1.6092		M	U1.5	Bmb002595	Bmb002595
1	11	21	10776	sw10753	2191	2429	0.9999		E		Bmb001422	Bmb001422
1	11	22	10860	sw10949	9408	4351	2.2782		E	U2	Bmb002647	Bmb002647
1	12	1	10872	sw10757	294	253	1.8878			U1.5	Bmb001439	Bmb001439
1	12	2	10956	sw10953	431	416	1.4477		M		Bmb002667	Bmb002667
1	12	3	10968	sw10761	519	327	2.2365		M	U2	Bmb001456	Bmb001456
1	12	4	11052	sw10957	116	186	1.6015			U1.5	Bmb002690	Bmb002690
1	12	5	11064	sw10765	94	161	1.7985			U1.5	Bmb001473	Bmb001473
1	12	6	11148	sw11329	25	106	2.0388			U2	Bmb005086	Bmb005086
1	12	7	11160	sw11137	1229	1007	1.4367		E		Bmb003878	Bmb003878
1	12	8	11244	sw11333	288	255	1.8416			U1.5	Bmb005120	Bmb005120
1	12	9	11256	sw11141	2485	1332	2.0958		E	U2	Bmb003913	Bmb003913
1	12	10	11340	sw11337	52	124	2.109			U2	Bmb005131	Bmb005131
1	12	11	11352	sw11145	47	136	1.7374			U1.5	Bmb003940	Bmb003940
1	12	12	11436	sw11341	213	235	1.6645			U1.5	Bmb005196	Bmb005196
1	12	13	11448	sw11149	13682	12313	1.1327		E		Bmb003965	Bmb003965
1	12	14	11532	sw11713	439	225	2.9818		M	U2	Bmb007617	Bmb007617
1	12	15	11544	sw11521	31	155	1.2034				Bmb006368	Bmb006368
1	12	16	11628	sw11717	32	172	1.0258				Bmb007658	Bmb007658
1	12	17	11640	sw11525	167	257	1.2593				Bmb006399	Bmb006399
1	12	18	11724	sw11721	200	297	1.1737				Bmb007667	Bmb007667
1	12	19	11736	sw11529	11	130	1.1095				Bmb006424	Bmb006424
1	12	20	11820	sw11725	107	205	1.3322				Bmb007681	Bmb007681
1	12	21	11832	sw11533	510	814	0.7991		E		Bmb006450	Bmb006450
1	12	22	11916	sw12097	21475	17197	1.2503		E		Bmb010152	Bmb010152
1	13	1	11928	sw11905	59	203	1.0191				Bmb008819	Bmb008819
1	13	2	12012	sw12101	104	158	1.942			U1.5	Bmb010162	Bmb010162
1	13	3	12024	sw11909	1664	2450	0.7587		E		Bmb008827	Bmb008827
1	13	4	12108	sw12105	1621	2039	0.8942		E		Bmb010177	Bmb010177
1	13	5	12120	sw11913	44	97	2.9312			U2	Bmb008860	Bmb008860
1	13	6	12204	sw12109	145	253	1.1734				Bmb010210	Bmb010210
1	13	7	12216	sw11917	290	331	1.3501				Bmb008869	Bmb008869
1	13	8	12300	sw12481	1403	1500	1.0722		E		Bmb012475	Bmb012475
1	13	9	12312	sw12289	26	183	0.8566				Bmb011341	Bmb011341
1	13	10	12396	sw12485	9	159	0.752				Bmb012503	Bmb012503
1	13	11	12408	sw12293	30	208	0.7408				Bmb011362	Bmb011362
1	13	12	12492	sw12489	178	317	0.9954				Bmb012536	Bmb012536
1	13	13	12504	sw12297	64	195	1.1278				Bmb011395	Bmb011395
1	13	14	12588	sw12493	9541	7744	1.2803		E		Bmb012551	Bmb012551
1	13	15	12600	sw12301	174	372	0.7927				Bmb011409	Bmb011409
1	13	16	12684	sw12865	1454	2394	0.6818		E		Bmb014846	Bmb014846
1	13	17	12696	sw12673	5534	5470	1.0753		E		Bmb013607	Bmb013607
1	13	18	12780	sw12869	17	136	1.1959				Bmb014856	Bmb014856
1	13	19	12792	sw12677	1214	1435	0.9787		E		Bmb013648	Bmb013648
1	13	20	12876	sw12873	111	180	1.6473			U1.5	Bmb014873	Bmb014873
1	13	21	12888	sw12681	48041	25024	1.8707		E	U1.5	Bmb013674	Bmb013674
1	13	22	12972	sw12877	35	172	1.0674				Bmb014899	Bmb014899
1	14	1	12984	sw12685	310	296	1.6262			U1.5	Bmb013687	Bmb013687
1	14	2	13068	sw13249	155	328	0.8667				Bmb017230	Bmb017230
1	14	3	13080	sw13057	54	163	1.3867				Bmb016006	Bmb016006
1	14	4	13164	sw13253	518	574	1.1916		M		Bmb017259	Bmb017259
1	14	5	13176	sw13061	70	186	1.259				Bmb016019	Bmb016019
1	14	6	13260	sw13257	221	296	1.2628				Bmb017269	Bmb017269
1	14	7	13272	sw13065	13	123	1.2779				Bmb016051	Bmb016051
1	14	8	13356	sw13261	62	208	1.0027				Bmb017294	Bmb017294
1	14	9	13368	sw13069	376	449	1.1819		M		Bmb016063	Bmb016063
1	14	10	13452	sw13633	797	528	1.9198		M	U1.5	Bmb019709	Bmb019709
1	14	11	13464	sw13441	67	233	0.8724				Bmb018402	Bmb018402
1	14	12	13548	sw13637	47	174	1.1753				Bmb019737	Bmb019737
1	14	13	13560	sw13445	172	268	1.2141				Bmb018452	Bmb018452
1	14	14	13644	sw13641	265	351	1.1693				Bmb019763	Bmb019763
1	14	15	13656	sw13449	80	228	0.9812				Bmb018494	Bmb018494
1	14	16	13740	sw13645	1121	1354	0.9648		E		Bmb019788	Bmb019788
1	14	17	13752	sw13453	2397	2214	1.2002		E		Bmb018510	Bmb018510
1	14	18	13836	sw14017	318	481	0.9461		M		Bmb022216	Bmb022216
1	14	19	13848	sw13825	95	177	1.5651			U1.5	Bmb021035	Bmb021035
1	14	20	13932	sw14021	1154	1078	1.26		E		Bmb022229	Bmb022229
1	14	21	13944	sw13829	7967	10614	0.778		E		Bmb021046	Bmb021046
1	14	22	14028	sw14025	20	135	1.2685				Bmb022254	Bmb022254
1	15	1	14040	sw13833	74	278	0.7018				Bmb021063	Bmb021063
1	15	2	14124	sw14029	290	483	0.8698		M		Bmb022273	Bmb022273
1	15	3	14136	sw13837	95	212	1.1929				Bmb021101	Bmb021101
1	15	4	14220	sw14401	539	665	1.0477		M		Bmb024909	Bmb024909
1	15	5	14232	sw14209	4778	6326	0.8031		E		Bmb023494	Bmb023494
1	15	6	14316	sw14405	-1	156	1.4402				Bmb024928	Bmb024928
1	15	7	14328	sw14213	175	275	1.1873				Bmb023518	Bmb023518
1	15	8	14412	sw14409	909	1416	0.7543		E		Bmb024949	Bmb024949
1	15	9	14424	sw14217	533	817	0.829		E		Bmb023548	Bmb023548
1	15	10	14508	sw14413	626	1116	0.6851		E		Bmb025002	Bmb025002
1	15	11	14520	sw14221	126	282	0.9264				Bmb023579	Bmb023579
1	15	12	14604	sw14785	1742	2013	0.9708		E		Bmb027735	Bmb027735
1	15	13	14616	sw14593	72	243	0.8469				Bmb026424	Bmb026424
1	15	14	14700	sw14789	44	209	0.8563				Bmb027761	Bmb027761
1	15	15	14712	sw14597	1060	1466	0.8415		E		Bmb026441	Bmb026441
1	15	16	14796	sw14793	25967	24146	1.0642		E		Bmb027801	Bmb027801
1	15	17	14808	sw14601	29	267	0.4929			D2	Bmb026474	Bmb026474
1	15	18	14892	sw14797	239	527	0.6673		M	D1.5	Bmb027821	Bmb027821
1	15	19	14904	sw14605	4479	4286	1.1238		E		Bmb026497	Bmb026497
1	15	20	14988	sw15169	121	293	0.8571				Bmb030667	Bmb030667
1	15	21	15000	sw14977	4096	4259	1.0368		E		Bmb029152	Bmb029152
1	15	22	15084	sw15173	8	127	1.0346				Bmb030705	Bmb030705
1	16	1	15096	sw14981	120	344	0.6856				Bmb029174	Bmb029174
1	16	2	15180	sw15177	47174	49681	0.9122		E		Bmb030760	Bmb030760
1	16	3	15192	sw14985	1209	1639	0.8483		E		Bmb029194	Bmb029194
1	16	4	15276	sw15181	7	140	0.8362				Bmb030781	Bmb030781
1	16	5	15288	sw14989	12	203	0.5428			D1.5	Bmb029228	Bmb029228
1	16	6	15372	sw15553	537	912	0.7404		E		Bmb033587	Bmb033587
1	16	7	15384	sw15361	976	1651	0.6872		E		Bmb032044	Bmb032044
1	16	8	15468	sw15557	200	568	0.5264		M	D1.5	Bmb033649	Bmb033649
1	16	9	15480	sw15365	350	943	0.4846		E	D2	Bmb032080	Bmb032080
1	16	10	15564	sw15561	18	170	0.8429				Bmb033683	Bmb033683
1	16	11	15576	sw15369	7	144	0.8029				Bmb032142	Bmb032142
1	16	12	15660	sw15565	5	124	0.9165				Bmb033737	Bmb033737
1	16	13	15672	sw15373	35	181	0.9796				Bmb032174	Bmb032174
1	16	14	15756	sw15937	3237	3810	0.924		E		Bmb036665	Bmb036665
1	16	15	15768	sw15745	5	136	0.7818				Bmb035122	Bmb035122
1	16	16	15852	sw15941	7	115	1.1564				Bmb036722	Bmb036722
1	16	17	15864	sw15749	144	226	1.3661				Bmb035148	Bmb035148
1	16	18	15948	sw15945	5557	12144	0.4772		E	D2	Bmb036757	Bmb036757
1	16	19	15960	sw15753	1612	1633	1.1204		E		Bmb035207	Bmb035207
1	16	20	16044	sw15949	214	334	1.0565				Bmb036774	Bmb036774
1	16	21	16056	sw15757	3727	3858	1.0466		E		Bmb035237	Bmb035237
1	16	22	16140	sw16321	57	153	1.5732			U1.5	Bmb040366	Bmb040366
1	17	1	16152	sw16129	59	201	1.035				Bmb038399	Bmb038399
1	17	2	16236	sw16325	3091	3080	1.0977		E		Bmb040396	Bmb040396
1	17	3	16248	sw16133	32	251	0.562			D1.5	Bmb038427	Bmb038427
1	17	4	16332	sw16329	142	316	0.8583				Bmb040429	Bmb040429
1	17	5	16344	sw16137	597	592	1.3061		M		Bmb038461	Bmb038461
1	17	6	16428	sw16333	24	246	0.5183			D1.5	Bmb040483	Bmb040483
1	17	7	16440	sw16141	-3	213	0.9824				Bmb038506	Bmb038506
1	17	8	16524	sw16705	66	261	0.7294				Bmb045778
1	17	9	16536	sw16513	43	147	1.4895				Bmb042644	Bmb042644
1	17	10	16620	sw16709	659	647	1.2959		M		Bmb045856
1	17	11	16632	sw16517	5	194	0.4369			D2	Bmb042661	Bmb042661
1	17	12	16716	sw16713	5	138	0.7677				Bmb045907
1	17	13	16728	sw16521	355	396	1.2973				Bmb042717	Bmb042717
1	17	14	16812	sw16717	23	134	1.3592				Bmb045985
1	17	15	16824	sw16525	3440	3406	1.0993		E		Bmb042731	Bmb042731
1	17	16	16908	sw17089	4	112	0.9988				swu05068
1	17	17	16920	sw16897	5	122	0.9352				Bmb049066
1	17	18	17004	sw17093	110	271	0.9031				swu05320	swu05320
1	17	19	17016	sw16901	6	142	0.7964				Bmb049097
1	17	20	17100	sw17097	112	207	1.3488				swu05573	swu05573
1	17	21	17112	sw16905	2	182	0.3544			D2	Bmb049108
1	17	22	17196	sw17101	861	940	1.1068		E		swu05628	swu05628
1	18	1	17208	sw16909	1375	1511	1.0442		E		Bmb049128
1	18	2	17292	sw17473	55	140	1.7781			U1.5	Bmb033804	Bmb033804
1	18	3	17304	sw17281	10	69	3.0651			U2	swu14331
1	18	4	17388	sw17477	38	112	2.1971			U2	Bmb034335	Bmb034335
1	18	5	17400	sw17285	14	205	0.5665			D1.5	swu14388	swu14388
1	18	6	17484	sw17481	4	100	1.2149				Bmb034952	Bmb034952
1	18	7	17496	sw17289	60	273	0.6505			D1.5	swu14555
1	18	8	17580	sw17485	399	461	1.2071		M		Bmb035886	Bmb035886
1	18	9	17592	sw17293	16	105	1.794			U1.5	swu14760
1	18	10	17676	sw17857	49	157	1.4138				Bmb034409	Bmb034409
1	18	11	17688	sw17665	10	130	1.0743				Bmb028597	Bmb028597
1	18	12	17772	sw17861	67	204	1.0698				Bmb034877	Bmb034877
1	18	13	17784	sw17669	795	1025	0.937		E		Bmb029538	Bmb029538
1	18	14	17868	sw17865	321	507	0.8984		M		Bmb035830	Bmb035830
1	18	15	17880	sw17673	319	471	0.9717		M		Bmb030764	Bmb030764
1	18	16	17964	sw17869	25	197	0.7526				Bmb036448	Bmb036448
1	18	17	17976	sw17677	88	249	0.903				Bmb031938	Bmb031938
1	18	18	18060	sw18241	44	185	1.0426				Bmb010507	Bmb010507
1	18	19	18072	sw18049	31	140	1.4177				Bmb028073	Bmb028073
1	18	20	18156	sw18245	4255	4567	1.0018		E		Bmb010729	Bmb010729
1	18	21	18168	sw18053	18	194	0.6798				Bmb028337	Bmb028337
1	18	22	18252	sw18249	8439	10769	0.8107		E		Bmb011281	Bmb011281
1	19	1	18264	sw18057	90	197	1.2961				Bmb029539	Bmb029539
1	19	2	18348	sw18253	161	162	2.339			U2	Bmb011694	Bmb011694
1	19	3	18360	sw18061	115	231	1.1629				Bmb030412	Bmb030412
1	19	4	18444	sw18625	2725	2372	1.2678		E		Bmb024880	Bmb024880
1	19	5	18456	sw18433	138	340	0.7625				Bmb030740	Bmb030740
1	19	6	18540	sw18629	46	141	1.6355			U1.5	Bmb027111	Bmb027111
1	19	7	18552	sw18437	7	99	1.4802				Bmb031068	Bmb031068
1	19	8	18636	sw18633	2948	2540	1.2765		E		Bmb028244	Bmb028244
1	19	9	18648	sw18441	200	295	1.1843				Bmb031723	Bmb031723
1	19	10	18732	sw18637	313	282	1.7371			U1.5	Bmb030780	Bmb030780
1	19	11	18744	sw18445	18	165	0.885				Bmb031879	Bmb031879
1	19	12	18828	sw19009	119	143	2.41			U2	Bmb030028	Bmb030028
1	19	13	18840	sw18817	1141	1608	0.8193		E		Contig319945GENE-1ALT-1	Bmb020661
1	19	14	18924	sw19013	3228	3112	1.1334		E		Bmb031732	Bmb031732
1	19	15	18936	sw18821	17	144	1.095				Bmb005125	Bmb005125
1	19	16	19020	sw19017	13631	12596	1.1026		E		Bmb033562	Bmb033562
1	19	17	19032	sw18825	31	293	0.4355			D2	Bmb006863	Bmb006863
1	19	18	19116	sw19021	40	195	0.9222				Bmb034202	Bmb034202
1	19	19	19128	sw18829	197	381	0.8409				Bmb008879	Bmb008879
1	19	20	19212	sw19393	70	160	1.5928			U1.5	Bmb013203	Bmb013203
1	19	21	19224	sw19201	241	593	0.5868		M	D1.5	Bmb019450	Bmb019450
1	19	22	19308	sw19397	310	589	0.7353		M		Bmb016667	Bmb016667
1	20	1	19320	sw19205	368	323	1.6882			U1.5	Bmb020455	Bmb020455
1	20	2	19404	sw19401	18	145	1.087				Bmb019596	Bmb019596
1	20	3	19416	sw19209	104	246	1.0046				Bmb022497	Bmb022497
1	20	4	19500	sw19405	174	235	1.4583				Bmb021883	Bmb021883
1	20	5	19512	sw19213	4	109	1.0446				Bmb025755	Bmb025755
1	20	6	19596	sw19777	3872	5513	0.7536		E		Bmb015817	Bmb015817
1	20	7	19608	sw19585	21	146	1.1431				Bmb023921	Bmb023921
1	20	8	19692	sw19781	795	486	2.0988		M	U2	Bmb016256	Bmb016256
1	20	9	19704	sw19589	10	99	1.6864			U1.5	Bmb024501	Bmb024501
1	20	10	19788	sw19785	174	341	0.8883				Bmb016570	Bmb016570
1	20	11	19800	sw19593	32	214	0.7264				Bmb025452	Bmb025452
1	20	12	19884	sw19789	1940	2772	0.7759		E		Bmb017087	Bmb017087
1	20	13	19896	sw19597	15	115	1.5092			U1.5	Bmb026211	Bmb026211
1	20	14	19980	sw20161	1	119	2.3886			U2	Bmb042711	Bmb042711
1	20	15	19992	sw19969	53	245	0.7253				Bmb003634	Bmb003634
1	20	16	20076	sw20165	357	502	0.9957		M		Bmb046085
1	20	17	20088	sw19973	57	191	1.1089				Bmb004517	Bmb004517
1	20	18	20172	sw20169	9	116	1.2515				Bmb000239	Bmb000239
1	20	19	20184	sw19977	26686	29159	0.9015		E		Bmb004673	Bmb004673
1	20	20	20268	sw20173	560	690	1.0423		M		Bmb001090	Bmb001090
1	20	21	20280	sw19981	152	257	1.1803				Bmb006041	Bmb006041
1	20	22	20364	sw20545	59	205	1.0035				Bmb019841	Bmb019841
1	21	1	20376	sw20353	9	80	2.3144			U2	Bmb035028	Bmb035028
1	21	2	20460	sw20549	213	398	0.8462				Bmb020331	Bmb020331
1	21	3	20472	sw20357	14	130	1.2027				Bmb035240	Bmb035240
1	21	4	20556	sw20553	12	173	0.7101				Bmb021140	Bmb021140
1	21	5	20568	sw20361	1730	2223	0.871		E		Bmb035906	Bmb035906
1	21	6	20652	sw20557	6	166	0.6019			D1.5	Bmb021506	Bmb021506
1	21	7	20664	sw20365	37	240	0.6427			D1.5	Bmb036588	Bmb036588
1	21	8	20748	sw20929	41	179	1.0624				Bmb014111	Bmb014111
1	21	9	20760	sw20737	44	205	0.8862				Bmb003094	Bmb003094
1	21	10	20844	sw20933	29	151	1.2167				Bmb014334	Bmb014334
1	21	11	20856	sw20741	4	281	0.2283			D2	Bmb003301	Bmb003301
1	21	12	20940	sw20937	115	330	0.7046				Bmb014692	Bmb014692
1	21	13	20952	sw20745	247	451	0.8213		M		Bmb003542	Bmb003542
1	21	14	21036	sw20941	9	198	0.5154			D1.5	Bmb014791	Bmb014791
1	21	15	21048	sw20749	596	599	1.2874		M		Bmb003619	Bmb003619
1	21	16	21132	sw21313	3	122	0.7928				Bmb037416	Bmb037416
1	21	17	21144	sw21121	22	177	0.8471				Bmb024081	Bmb024081
1	21	18	21228	sw21317	140	336	0.7836				Bmb037551	Bmb037551
1	21	19	21240	sw21125	26678	34237	0.765		E		Bmb024380	Bmb024380
1	21	20	21324	sw21321	1766	1697	1.1747		E		Bmb037849	Bmb037849
1	21	21	21336	sw21129	102	310	0.7143				Bmb024656	Bmb024656
1	21	22	21420	sw21325	1271	862	1.7477		E	U1.5	Bmb038125	Bmb038125
1	22	1	21432	sw21133	3028	2841	1.1687		E		Bmb024844	Bmb024844
1	22	2	21516	sw21697	47	194	0.9983				Contig217708GENE+1ALT+1	swu00279
1	22	3	21528	sw21505	268	370	1.1076				Bmb026389	Bmb026389
1	22	4	21612	sw21701	2810	3565	0.8617		E		Contig302199GENE-1ALT-1
1	22	5	21624	sw21509	171	301	1.0376				Bmb026961	Bmb026961
1	22	6	21708	sw21705	36	225	0.7013				Contig307556GENE-1ALT-1
1	22	7	21720	sw21513	427	610	0.9376		M		Bmb027820	Bmb027820
1	22	8	21804	sw21709	684	1034	0.8076		E		Contig308725GENE-2
1	22	9	21816	sw21517	215	264	1.4402				Bmb028919	Bmb028919
1	22	10	21900	sw22081	101	210	1.2437				Bmb009270	Bmb009270
1	22	11	21912	sw21889	740	440	2.1956		M	U2	Contig300670GENE+1	swu11972
1	22	12	21996	sw22085	13	107	1.6424			U1.5	Bmb009573	Bmb009573
1	22	13	22008	sw21893	8206	10195	0.8344		E		Contig301524GENE+1ALT+1
1	22	14	22092	sw22089	782	1197	0.7826		E		Bmb010032	Bmb010032
1	22	15	22104	sw21897	7955	4391	1.917		E	U1.5	Contig302777GENE+1	Bmb005636
1	22	16	22188	sw22093	5	129	0.8585				Bmb010414	Bmb010414
1	22	17	22200	sw21901	124	343	0.7033				Contig304317GENE+1	swu12356
1	22	18	22284	sw22465	3000	5360	0.6053		E	D1.5	Contig301450GENE-1ALT-1	swu13415;swu08048;swu01685
1	22	19	22296	sw22273	11	161	0.7775				Bmb026709	Bmb026709
1	22	20	22380	sw22469	228	324	1.1487				BmPBLE3
1	22	21	22392	sw22277	52	204	0.9578				Bmb027361	Bmb027361
1	22	22	22476	sw22473	8	227	0.3948			D2	AU311357.1
1	23	1	22488	sw22281	1062	1499	0.8236		E		Bmb027776	Bmb027776
1	23	2	22572	sw22477	14	122	1.3368				AT001624.1
1	23	3	22584	sw22285	3	146	0.5881			D1.5	Bmb028061	Bmb028061
1	23	4	22668	sw22849	3214	2821	1.2476		E		Contig016082GENE+1ALT+1	Bmb033423
1	23	5	22680	sw22657	24	108	1.9642			U1.5	Bmb026534	Bmb026534
1	23	6	22764	sw22853	291	352	1.2555				Contig030399GENE+1ALT+1	swu11395
1	23	7	22776	sw22661	112	247	1.0412				Bmb026664	Bmb036055
1	23	8	22860	sw22857	85	213	1.1201				Contig037349GENE-1ALT-1	Bmb039819
1	23	9	22872	sw22665	87	129	2.4362			U2	Bmb026834
1	23	10	22956	sw22861	7	96	1.5706			U1.5	Contig065355GENE+1ALT+1	Bmb008388
1	23	11	22968	sw22669	3	13	32.5753			U2	Bmb027577	Bmb027577
1	23	12	23052	BGIBMGA008245	20490	16627	1.2361		E
1	23	13	23064	BGIBMGA001793	90	141	2.1638			U2
1	23	14	23148	BGIBMGA000429	10352	9535	1.1206		E
1	23	15	23160	BGIBMGA014295	12220	13326	0.9357		E
1	23	16	23244	2th_018	10009	9813	1.053		E
1	23	17	23256	2th_023	5	52	3.8856			U2
1	23	18	23340	blank	6	-13	4.3803	NC		U2
1	23	19	23352	blank	9	0	5.8613	NC		U2
1	23	20	Blank	Blank	8	19	24.2887	NC		U2
1	23	21	Blank	Blank	2	-11	1.1553	NC
1	23	22	Blank	Blank	2	4	48.3036	NC		U2
2	1	1	sw22934	sw22934	16677	12164	1.3557	PC	E		Contig309170GENE-1ALT-1	Bmb013675
2	1	2	sw13956	sw13956	11205	11359	0.9789	PC	E		Bmb021881	Bmb021881
2	1	3	sw15061	sw15061	4971	5717	0.8765	PC	E		Bmb029812	Bmb029812
2	1	4	sw01783	sw01783	38430	36315	1.0237	PC	E		Bmb027924	Bmb027924
2	1	5	sw08699	sw08699	18687	19347	0.9477	PC	E		Bmb018161	Bmb018161
2	1	6	Hex	Hex	6	65430	0.0001	PC	E	D2
2	1	7	50%DMSO	50%DMSO	383	907	0.5013	NC	E	D1.5
2	1	8	Y1	Y1	12816	16094	0.7855	PC	E
2	1	9	Y2	Y2	12123	10491	1.1475	PC	E
2	1	10	Y3	Y3	3511	2881	1.2588	PC	E
2	1	11	Y4	Y4	207	348	0.8994	PC
2	1	12	Y5	Y5	8713	1376	6.5561	PC	E	U2
2	1	13	Y6	Y6	1229	10590	0.1179	PC	E	D2
2	1	14	Y7	Y7	2206	855	2.798	PC	E	U2
2	1	15	Y8	Y8	1712	4914	0.3595	PC	E	D2
2	1	16	36	sw00194	164	390	0.6591			D1.5	Bmb002789	Bmb002789
2	1	17	48	sw00002	198	272	1.2105				AT003853.1
2	1	18	132	sw00198	182	497	0.5214		M	D1.5	Bmb002832	Bmb002832
2	1	19	144	sw00006	411	682	0.7304		M		Bmb000100	Bmb000100
2	1	20	228	sw00202	281	525	0.6986		M		Bmb002875	Bmb002875
2	1	21	240	sw00010	145	326	0.7747				Bmb000214	Bmb000214
2	1	22	324	sw00206	976	1341	0.7946		E		Bmb002925	Bmb002925
2	2	1	336	sw00014	628	858	0.8402		E		Bmb000273	Bmb000273
2	2	2	420	sw00578	37	222	0.747				Bmb008343	Bmb008343
2	2	3	432	sw00386	1123	1328	0.9193		E		Bmb005427	Bmb005427
2	2	4	516	sw00582	137	232	1.2017				Bmb008417	Bmb008417
2	2	5	528	sw00390	22	119	1.5971			U1.5	Bmb005503	Bmb005503
2	2	6	612	sw00586	490	346	1.819		M	U1.5	Bmb008454	Bmb008454
2	2	7	624	sw00394	33110	20481	1.5788		E	U1.5	Bmb005542	Bmb005542
2	2	8	708	sw00590	121	179	1.6597			U1.5	Bmb008549	Bmb008549
2	2	9	720	sw00398	28	177	0.9631				Bmb005649	Bmb005649
2	2	10	804	sw00962	30	184	0.9277				Bmb013981	Bmb013981
2	2	11	816	sw00770	632	870	0.8321		E		Bmb011236	Bmb011236
2	2	12	900	sw00966	4743	4712	1.0195		E		Bmb014069	Bmb014069
2	2	13	912	sw00774	395	383	1.3456				Bmb011315	Bmb011315
2	2	14	996	sw00970	31	151	1.2925				Bmb014217	Bmb014217
2	2	15	1008	sw00778	660	709	1.0822		M		Bmb011392	Bmb011392
2	2	16	1092	sw00974	106	214	1.186				Bmb014312	Bmb014312
2	2	17	1104	sw00782	24	175	0.9165				Bmb011416	Bmb011416
2	2	18	1188	sw01346	98	227	1.0426				Bmb020423	Bmb020423
2	2	19	1200	sw01154	5605	5883	0.9591		E		Bmb017248	Bmb017248
2	2	20	1284	sw01350	2997	1588	1.9885		E	U1.5	Bmb020506	Bmb020506
2	2	21	1296	sw01158	76	210	1.0588				Bmb017302	Bmb017302
2	2	22	1380	sw01354	3534	3202	1.1363		E		Bmb020580	Bmb020580
2	3	1	1392	sw01162	186	341	0.8583				Bmb017324	Bmb017324
2	3	2	1476	sw01358	2462	2026	1.2765		E		Bmb020649	Bmb020649
2	3	3	1488	sw01166	77	215	1.0219				Bmb017392	Bmb017392
2	3	4	1572	sw01730	9	118	1.002				Bmb027030	Bmb027030
2	3	5	1584	sw01538	46	208	0.8981				Bmb023531	Bmb023531
2	3	6	1668	sw01734	21	188	0.7714				Bmb027083	Bmb027083
2	3	7	1680	sw01542	70	140	2.0055			U2	Bmb023594	Bmb023594
2	3	8	1764	sw01738	61	199	1.0641				Bmb027125	Bmb027125
2	3	9	1776	sw01546	71	261	0.725				Bmb023670	Bmb023670
2	3	10	1860	sw01742	47	192	1.0294				Bmb027242	Bmb027242
2	3	11	1872	sw01550	180	490	0.5262		M	D1.5	Bmb023786	Bmb023786
2	3	12	1956	sw02114	1650	1365	1.3009		E		Bmb033607	Bmb033607
2	3	13	1968	sw01922	110	202	1.3182				Bmb029893	Bmb029893
2	3	14	2052	sw02118	78	196	1.1879				Bmb033634	Bmb033634
2	3	15	2064	sw01926	1594	1693	1.0063		E		Bmb029963	Bmb029963
2	3	16	2148	sw02122	40	159	1.3238				Bmb033695	Bmb033695
2	3	17	2160	sw01930	170	253	1.2111				Bmb030004	Bmb030004
2	3	18	2244	sw02126	1709	1114	1.6605		E	U1.5	Bmb033753	Bmb033753
2	3	19	2256	sw01934	1850	2187	0.8929		E		Bmb030037	Bmb030037
2	3	20	2340	sw02498	306	495	0.8046		M		Bmb042419	Bmb042419
2	3	21	2352	sw02306	11	101	1.3948				Bmb037580	Bmb037580
2	3	22	2436	sw02502	1134	1367	0.901		E		Bmb042490	Bmb042490
2	4	1	2448	sw02310	590	522	1.363		M		Bmb037605	Bmb037605
2	4	2	2532	sw02506	120	281	0.8486				Bmb042543	Bmb042543
2	4	3	2544	sw02314	211	398	0.7723				Bmb037687	Bmb037687
2	4	4	2628	sw02510	26	162	1.0715				Bmb042596	Bmb042596
2	4	5	2640	sw02318	511	541	1.1481		M		Bmb037733	Bmb037733
2	4	6	2724	sw02882	518	690	0.8916		M		swu15532
2	4	7	2736	sw02690	114	239	1.0433				Bmb047428
2	4	8	2820	sw02886	57	236	0.7837				swu16171
2	4	9	2832	sw02694	25	137	1.3642				Bmb047509
2	4	10	2916	sw02890	1094	946	1.2779		E		swu16300	swu16300
2	4	11	2928	sw02698	116	218	1.206				Bmb047575
2	4	12	3012	sw02894	1169	1411	0.8982		E		Bmb000003	Bmb000003
2	4	13	3024	sw02702	12	92	1.6884			U1.5	Bmb047849
2	4	14	3108	sw03266	771	678	1.3109		M		Bmb007342	Bmb007342
2	4	15	3120	sw03074	36	252	0.6027			D1.5	Bmb003504	Bmb003504
2	4	16	3204	sw03270	2826	2909	1.0074		E		Bmb007409	Bmb007409
2	4	17	3216	sw03078	17839	16080	1.0919		E		Bmb003614	Bmb003614
2	4	18	3300	sw03274	83	239	0.8923				Bmb007470	Bmb007470
2	4	19	3312	sw03082	33	158	1.2358				Bmb003690	Bmb003690
2	4	20	3396	sw03278	9	153	0.6883				Bmb007585	Bmb007585
2	4	21	3408	sw03086	505	456	1.3706		M		Bmb003746	Bmb003746
2	4	22	3492	sw03650	58	202	1.0232				Bmb016180	Bmb016180
2	5	1	3504	sw03458	7054	7643	0.9237		E		Bmb011465	Bmb011465
2	5	2	3588	sw03654	5674	4559	1.2585		E		Bmb016214	Bmb016214
2	5	3	3600	sw03462	68	277	0.648			D1.5	Bmb011590	Bmb011590
2	5	4	3684	sw03658	8	154	0.6382			D1.5	Bmb016315	Bmb016315
2	5	5	3696	sw03466	3866	4398	0.8949		E		Bmb011760	Bmb011760
2	5	6	3780	sw03662	45	225	0.782				Bmb016372	Bmb016372
2	5	7	3792	sw03470	1816	2294	0.8345		E		Bmb011839	Bmb011839
2	5	8	3876	sw04034	56	252	0.699				Bmb025214	Bmb025214
2	5	9	3888	sw03842	35	213	0.7834				Bmb020571	Bmb020571
2	5	10	3972	sw04038	17	218	0.5565			D1.5	Bmb025283	Bmb025283
2	5	11	3984	sw03846	2149	2677	0.8388		E		Bmb020656	Bmb020656
2	5	12	4068	sw04042	1092	1498	0.7898		E		Bmb025323	Bmb025323
2	5	13	4080	sw03850	18	249	0.4644			D2	Bmb020705	Bmb020705
2	5	14	4164	sw04046	89	252	0.8493				Bmb025400	Bmb025400
2	5	15	4176	sw03854	13	195	0.5833			D1.5	Bmb020836	Bmb020836
2	5	16	4260	sw04418	304	664	0.5727		M	D1.5	Bmb034263	Bmb034263
2	5	17	4272	sw04226	9	201	0.4623			D2	Bmb029312	Bmb029312
2	5	18	4356	sw04422	2897	2598	1.1592		E		Bmb034331	Bmb034331
2	5	19	4368	sw04230	2174	2485	0.9161		E		Bmb029407	Bmb029407
2	5	20	4452	sw04426	15	201	0.5954			D1.5	Bmb034410	Bmb034410
2	5	21	4464	sw04234	7	125	0.8				Bmb029545	Bmb029545
2	5	22	4548	sw04430	169	306	0.9313				Bmb034521	Bmb034521
2	6	1	4560	sw04238	30	156	1.2105				Bmb029611	Bmb029611
2	6	2	4644	sw04802	65	185	1.228				Bmb047277
2	6	3	4656	sw04610	40	225	0.7511				Bmb039997	Bmb039997
2	6	4	4740	sw04806	15	171	0.7603				Bmb047437
2	6	5	4752	sw04614	78	200	1.1545				Bmb040081	Bmb040081
2	6	6	4836	sw04810	15	147	0.9608				Bmb047614
2	6	7	4848	sw04618	17	144	1.0541				Bmb040191	Bmb040191
2	6	8	4932	sw04814	32	311	0.4058			D2	Bmb047811
2	6	9	4944	sw04622	227	342	0.9831				Bmb040255	Bmb040255
2	6	10	5028	sw05186	161	229	1.3429				Bmb004356	Bmb004356
2	6	11	5040	sw04994	9	126	0.9114				Bmb000719	Bmb000719
2	6	12	5124	sw05190	115	212	1.2526				Bmb004420	Bmb004420
2	6	13	5136	sw04998	306	441	0.9213		M		Bmb000789	Bmb000789
2	6	14	5220	sw05194	93	224	1.0356				Bmb004481	Bmb004481
2	6	15	5232	sw05002	43944	45022	0.9406		E		Bmb000881	Bmb000881
2	6	16	5316	sw05198	8851	7477	1.1835		E		Bmb004577	Bmb004577
2	6	17	5328	sw05006	5102	4123	1.2558		E		Bmb000988	Bmb000988
2	6	18	5412	sw05570	31	236	0.6332			D1.5	Bmb010984	Bmb010984
2	6	19	5424	sw05378	2135	1502	1.5135		E	U1.5	Bmb007781	Bmb007781
2	6	20	5508	sw05574	21	198	0.7119				Bmb011012	Bmb011012
2	6	21	5520	sw05382	1391	1413	1.0622		E		Bmb007838	Bmb007838
2	6	22	5604	sw05578	42	205	0.892				Bmb011053	Bmb011053
2	7	1	5616	sw05386	48263	49351	0.9408		E		Bmb007897	Bmb007897
2	7	2	5700	sw05582	6195	5748	1.0843		E		Bmb011142	Bmb011142
2	7	3	5712	sw05390	32	162	1.1725				Bmb007975	Bmb007975
2	7	4	5796	sw05954	131	219	1.2789				Bmb017803	Bmb017803
2	7	5	5808	sw05762	213	350	0.9126				Bmb014548	Bmb014548
2	7	6	5892	sw05958	703	1542	0.5011		E	D1.5	Bmb017855	Bmb017855
2	7	7	5904	sw05766	1980	2684	0.7721		E		Bmb014621	Bmb014621
2	7	8	5988	sw05962	197	519	0.5281		M	D1.5	Bmb017924	Bmb017924
2	7	9	6000	sw05770	414	687	0.7309		M		Bmb014650	Bmb014650
2	7	10	6084	sw05966	801	1423	0.6173		E	D1.5	Bmb018029	Bmb018029
2	7	11	6096	sw05774	1353	1899	0.7619		E		Bmb014776	Bmb014776
2	7	12	6180	sw06338	32	162	1.1725				Bmb025234	Bmb025234
2	7	13	6192	sw06146	23	218	0.637			D1.5	Bmb021539	Bmb021539
2	7	14	6276	sw06342	2945	4154	0.7272		E		Bmb025304	Bmb025304
2	7	15	6288	sw06150	26	233	0.605			D1.5	Bmb021676	Bmb021676
2	7	16	6372	sw06346	44857	49140	0.8786		E		Bmb025378	Bmb025378
2	7	17	6384	sw06154	658	798	0.9489		M		Bmb021725	Bmb021725
2	7	18	6468	sw06350	17983	9047	1.9734		E	U1.5	Bmb025476	Bmb025476
2	7	19	6480	sw06158	13	203	0.5484			D1.5	Bmb021837	Bmb021837
2	7	20	6564	sw06722	189	357	0.8175				Bmb033095	Bmb033095
2	7	21	6576	sw06530	18	146	1.0611				Bmb029276	Bmb029276
2	7	22	6660	sw06726	2	162	0.2691			D2	Bmb033237	Bmb033237
2	8	1	6672	sw06534	1340	1033	1.4173		E		Bmb029419	Bmb029419
2	8	2	6756	sw06730	178	166	2.2574			U2	Bmb033299	Bmb033299
2	8	3	6768	sw06538	3278	2944	1.1509		E		Bmb029492	Bmb029492
2	8	4	6852	sw06734	14	208	0.5469			D1.5	Bmb033365	Bmb033365
2	8	5	6864	sw06542	69	194	1.1626				Bmb029563	Bmb029563
2	8	6	6948	sw07106	14	174	0.7191				Bmb043365	Bmb043365
2	8	7	6960	sw06914	2153	3248	0.689		E		Bmb037299	Bmb037299
2	8	8	7044	sw07110	18	226	0.5385			D1.5	Bmb043494	Bmb043494
2	8	9	7056	sw06918	3214	4588	0.715		E		Bmb037466	Bmb037466
2	8	10	7140	sw07114	2756	3385	0.8411		E		Bmb043598	swu11955
2	8	11	7152	sw06922	715	679	1.2205		M		Bmb037571	Bmb037571
2	8	12	7236	sw07118	44	268	0.5799			D1.5	Bmb043710
2	8	13	7248	sw06926	183	344	0.8391				Bmb037682	Bmb037682
2	8	14	7332	sw07490	340	454	0.9728		M		Bmb001343	Bmb001343
2	8	15	7344	sw07298	372	423	1.1397		M		swu04191	swu04191
2	8	16	7428	sw07494	134	275	0.9324				Bmb001401	Bmb001401
2	8	17	7440	sw07302	71	276	0.6645			D1.5	swu04275
2	8	18	7524	sw07498	25	191	0.8132				Bmb001442	Bmb001442
2	8	19	7536	sw07306	49	203	0.959				swu04725	swu04725
2	8	20	7620	sw07502	71	253	0.7609				Bmb001566	Bmb001566
2	8	21	7632	sw07310	4628	3543	1.3333		E		swu04963	swu04963
2	8	22	7716	sw07874	146	264	1.0408				Bmb006629	Bmb006629
2	9	1	7728	sw07682	16	127	1.2362				Bmb003973	Bmb003973
2	9	2	7812	sw07878	874	720	1.3804		E		Bmb006687	Bmb006687
2	9	3	7824	sw07686	1741	1874	0.9866		E		Bmb004017	Bmb004017
2	9	4	7908	sw07882	2968	3119	0.9837		E		Bmb006739	Bmb006739
2	9	5	7920	sw07690	48	254	0.6527			D1.5	Bmb004052	Bmb004052
2	9	6	8004	sw07886	30	144	1.3728				Bmb006781	Bmb006781
2	9	7	8016	sw07694	1125	1013	1.2219		E		Bmb004084	Bmb004084
2	9	8	8100	sw08258	6162	2987	2.1041		E	U2	Bmb012112	Bmb012112
2	9	9	8112	sw08066	98	152	1.9676			U1.5	Bmb009412	Bmb009412
2	9	10	8196	sw08262	363	290	1.74			U1.5	Bmb012166	Bmb012166
2	9	11	8208	sw08070	151	196	1.6255			U1.5	Bmb009429	Bmb009429
2	9	12	8292	sw08266	324	263	1.7913			U1.5	Bmb012270	Bmb012270
2	9	13	8304	sw08074	1030	1342	0.8365		E		Bmb009470	Bmb009470
2	9	14	8388	sw08270	3145	3840	0.8408		E		Bmb012355	Bmb012355
2	9	15	8400	sw08078	700	762	1.0564		M		Bmb009585	Bmb009585
2	9	16	8484	sw08642	241	331	1.0736				Bmb017341	Bmb017341
2	9	17	8496	sw08450	27	138	1.3899				Bmb014829	Bmb014829
2	9	18	8580	sw08646	18	124	1.352				Bmb017377	Bmb017377
2	9	19	8592	sw08454	269	266	1.5386			U1.5	Bmb014882	Bmb014882
2	9	20	8676	sw08650	14	124	1.1932				Bmb017410	Bmb017410
2	9	21	8688	sw08458	153	290	0.9392				Bmb014917	Bmb014917
2	9	22	8772	sw08654	102	337	0.5956			D1.5	Bmb017469	Bmb017469
2	10	1	8784	sw08462	4593	5182	0.8962		E		Bmb014974	Bmb014974
2	10	2	8868	sw09026	14	110	1.4209				Bmb023255	Bmb023255
2	10	3	8880	sw08834	176	232	1.3989				Bmb020316	Bmb020316
2	10	4	8964	sw09030	540	807	0.7808		E		Bmb023282	Bmb023282
2	10	5	8976	sw08838	18	141	1.1193				Bmb020370	Bmb020370
2	10	6	9060	sw09034	179	298	1.0011				Bmb023362	Bmb023362
2	10	7	9072	sw08842	228	411	0.788		M		Bmb020437	Bmb022948;Bmb020437
2	10	8	9156	sw09038	96	216	1.1116				Bmb023449	Bmb023449
2	10	9	9168	sw08846	72	137	2.0993			U2	Bmb020519	Bmb020519
2	10	10	9252	sw09410	290	343	1.1863				Bmb029681	Bmb029681
2	10	11	9264	sw09218	13	108	1.4007				Bmb026183	Bmb026183
2	10	12	9348	sw09414	3123	1696	1.9353		E	U1.5	Bmb029719	Bmb029719
2	10	13	9360	sw09222	630	324	2.4441		M	U2	Bmb026257	Bmb026257
2	10	14	9444	sw09418	160	228	1.3508				Bmb029745	Bmb029745
2	10	15	9456	sw09226	251	333	1.0985				Bmb026369	Bmb026369
2	10	16	9540	sw09422	4800	4245	1.1478		E		Bmb029801	Bmb029801
2	10	17	9552	sw09230	993	718	1.5608		E	U1.5	Bmb026478	Bmb026478
2	10	18	9636	sw09794	1014	651	1.7653		E	U1.5	Bmb036075	Bmb036075
2	10	19	9648	sw09602	6	99	1.0186				Bmb032564	Bmb032564
2	10	20	9732	sw09798	6	68	1.7431			U1.5	Bmb036206	Bmb036206
2	10	21	9744	sw09606	560	571	1.1768		M		Bmb032620	Bmb032620
2	10	22	9828	sw09802	122	243	1.0566				Bmb036280	Bmb036280
2	11	1	9840	sw09610	19	156	0.9779				Bmb032667	Bmb032667
2	11	2	9924	sw09806	700	844	0.9454		E		Bmb036333	Bmb036333
2	11	3	9936	sw09614	145	301	0.8646				Bmb032806	Bmb032806
2	11	4	10020	sw10178	76	193	1.2112				Bmb045531
2	11	5	10032	sw09986	14	125	1.1793				Bmb039626	Bmb039626
2	11	6	10116	sw10182	16	109	1.5498			U1.5	Bmb045635
2	11	7	10128	sw09990	320	335	1.3215				Bmb039682	Bmb039682
2	11	8	10212	sw10186	126	184	1.6238			U1.5	Bmb045786
2	11	9	10224	sw09994	139	181	1.7478			U1.5	Bmb039792	Bmb039792
2	11	10	10308	sw10190	44	173	1.1988				Bmb045861
2	11	11	10320	sw09998	42	168	1.2303				Bmb039908	Bmb039908
2	11	12	10404	sw10562	4	156	0.4504			D2	Bmb000221	Bmb000221
2	11	13	10416	sw10370	63	241	0.7828				swu04992	swu04992
2	11	14	10500	sw10566	6402	6290	1.0223		E		Bmb000237	Bmb000237
2	11	15	10512	sw10374	24	167	0.9808				swu05599	swu05599
2	11	16	10596	sw10570	38	166	1.21				Bmb000302	Bmb000302
2	11	17	10608	sw10378	36	162	1.2249				swu05951	swu05951
2	11	18	10692	sw10574	4890	5087	0.9716		E		Bmb000321	Bmb000321
2	11	19	10704	sw10382	316	390	1.0932				swu06094	swu06094
2	11	20	10788	sw10946	327	351	1.2708				Bmb002605	Bmb002605
2	11	21	10800	sw10754	620	596	1.2342		M		Bmb001431	Bmb001431
2	11	22	10884	sw10950	289	376	1.0595				Bmb002653	Bmb002653
2	12	1	10896	sw10758	76	232	0.8989				Bmb001441	Bmb001441
2	12	2	10980	sw10954	26	126	1.581			U1.5	Bmb002669	Bmb002669
2	12	3	10992	sw10762	10476	10906	0.9542		E		Bmb001461	Bmb001461
2	12	4	11076	sw10958	142	285	0.9222				Bmb002692	Bmb002692
2	12	5	11088	sw10766	701	937	0.8463		E		Bmb001478	Bmb001478
2	12	6	11172	sw11330	35	187	0.9669				Bmb005097	Bmb005097
2	12	7	11184	sw11138	17	126	1.2909				Bmb003879	Bmb003879
2	12	8	11268	sw11334	252	270	1.4375				Bmb005123	Bmb005123
2	12	9	11280	sw11142	34172	56304	0.5839		E	D1.5	Bmb003921	Bmb003921
2	12	10	11364	sw11338	1484	1048	1.5419		E	U1.5	Bmb005139	Bmb005139
2	12	11	11376	sw11146	42	182	1.0843				Bmb003945	Bmb003945
2	12	12	11460	sw11342	328	386	1.1429				Bmb005197	Bmb005197
2	12	13	11472	sw11150	7146	7421	0.9641		E		Bmb003969	Bmb003969
2	12	14	11556	sw11714	60	210	0.9675				Bmb007624	Bmb007624
2	12	15	11568	sw11522	530	442	1.4818		M		Bmb006379	Bmb006379
2	12	16	11652	sw11718	15	141	1.0235				Bmb007661	Bmb007661
2	12	17	11664	sw11526	798	693	1.3226		M		Bmb006401	Bmb006401
2	12	18	11748	sw11722	37	158	1.2956				Bmb007671	Bmb007671
2	12	19	11760	sw11530	51	161	1.4168				Bmb006427	Bmb006427
2	12	20	11844	sw11726	447	464	1.2048		M		Bmb007687	Bmb007687
2	12	21	11856	sw11534	99	243	0.946				Bmb006451	Bmb006451
2	12	22	11940	sw12098	1384	1705	0.8708		E		Bmb010153	Bmb010153
2	13	1	11952	sw11906	5260	4085	1.3064		E		Bmb008820	Bmb008820
2	13	2	12036	sw12102	15	104	1.6017			U1.5	Bmb010163	Bmb010163
2	13	3	12048	sw11910	341	548	0.7863		M		Bmb008832	Bmb008832
2	13	4	12132	sw12106	27	181	0.9152				Bmb010195	Bmb010195
2	13	5	12144	sw11914	117	266	0.9072				Bmb008863	Bmb008863
2	13	6	12228	sw12110	239	352	0.9879				Bmb010215	Bmb010215
2	13	7	12240	sw11918	10	116	1.0899				Bmb008875	Bmb008875
2	13	8	12324	sw12482	80	192	1.2456				Bmb012478	Bmb012478
2	13	9	12336	sw12290	146	345	0.7198				Bmb011345	Bmb011345
2	13	10	12420	sw12486	10	176	0.6105			D1.5	Bmb012504	Bmb012504
2	13	11	12432	sw12294	100	254	0.8865				Bmb011376	Bmb011376
2	13	12	12516	sw12490	186	285	1.0912				Bmb012542	Bmb012542
2	13	13	12528	sw12298	251	459	0.745		M		Bmb011398	Bmb011398
2	13	14	12612	sw12494	332	471	0.9125		M		Bmb012562	Bmb012562
2	13	15	12624	sw12302	2230	1510	1.5699		E	U1.5	Bmb011412	Bmb011412
2	13	16	12708	sw12866	31	169	1.0817				Bmb014847	Bmb014847
2	13	17	12720	sw12674	129	161	2.0049			U2	Bmb013609	Bmb013609
2	13	18	12804	sw12870	284	411	0.9403		M		Bmb014859	Bmb014859
2	13	19	12816	sw12678	866	989	0.9762		E		Bmb013666	Bmb013666
2	13	20	12900	sw12874	1767	1824	1.0296		E		Bmb014887	Bmb014887
2	13	21	12912	sw12682	368	436	1.0907		M		Bmb013678	Bmb013678
2	13	22	12996	sw12878	59	182	1.2158				Bmb014908	Bmb014908
2	14	1	13008	sw12686	15	96	1.8			U1.5	Bmb013701	Bmb013701
2	14	2	13092	sw13250	17	140	1.1001				Bmb017238	Bmb017238
2	14	3	13104	sw13058	240	331	1.0682				Bmb016007	Bmb016007
2	14	4	13188	sw13254	33	215	0.7521				Bmb017265	Bmb017265
2	14	5	13200	sw13062	40	164	1.2599				Bmb016020	Bmb016020
2	14	6	13284	sw13258	30	186	0.9158				Bmb017278	Bmb017278
2	14	7	13296	sw13066	480	400	1.5159		M	U1.5	Bmb016055	Bmb016055
2	14	8	13380	sw13262	330	366	1.2212				Bmb017305	Bmb017305
2	14	9	13392	sw13070	186	217	1.5883			U1.5	Bmb016064	Bmb016064
2	14	10	13476	sw13634	25	174	0.9416				Bmb019717	Bmb019717
2	14	11	13488	sw13442	67	205	1.0477				Bmb018447	Bmb018447
2	14	12	13572	sw13638	44	152	1.4789				Bmb019739	Bmb019739
2	14	13	13584	sw13446	441	543	0.9996		M		Bmb018474	Bmb018474
2	14	14	13668	sw13642	441	255	2.3775		M	U2	Bmb019771	Bmb019771
2	14	15	13680	sw13450	164	249	1.2138				Bmb018495	Bmb018495
2	14	16	13764	sw13646	569	569	1.2008		M		Bmb019791	Bmb019791
2	14	17	13776	sw13454	10867	5024	2.1725		E	U2	Bmb018514	Bmb018514
2	14	18	13860	sw14018	2071	1986	1.1009		E		Bmb022219	Bmb022219
2	14	19	13872	sw13826	225	359	0.9192				Bmb021037	Bmb021037
2	14	20	13956	sw14022	291	399	0.9935				Bmb022236	Bmb022236
2	14	21	13968	sw13830	4970	5527	0.9072		E		Bmb021047	Bmb021047
2	14	22	14052	sw14026	117	228	1.1328				Bmb022263	Bmb022263
2	15	1	14064	sw13834	31	113	2.0158			U2	Bmb021081	Bmb021081
2	15	2	14148	sw14030	152	201	1.5666			U1.5	Bmb022274	Bmb022274
2	15	3	14160	sw13838	571	598	1.1389		M		Bmb021102	Bmb021102
2	15	4	14244	sw14402	16843	14305	1.1613		E		Bmb024911	Bmb024911
2	15	5	14256	sw14210	70	203	1.0774				Bmb023510	Bmb023510
2	15	6	14340	sw14406	333	313	1.4808				Bmb024933	Bmb024933
2	15	7	14352	sw14214	55	106	2.885			U2	Bmb023519	Bmb023519
2	15	8	14436	sw14410	49	120	2.2567			U2	Bmb024958	Bmb024958
2	15	9	14448	sw14218	92	198	1.2526				Bmb023549	Bmb023549
2	15	10	14532	sw14414	12	70	2.5054			U2	Bmb025015	Bmb025015
2	15	11	14544	sw14222	556	286	2.5244		M	U2	Bmb023580	Bmb023580
2	15	12	14628	sw14786	935	957	1.0873		E		Bmb027741	Bmb027741
2	15	13	14640	sw14594	10	182	0.5661			D1.5	Bmb026429	Bmb026429
2	15	14	14724	sw14790	113	190	1.4694				Bmb027768	Bmb027768
2	15	15	14736	sw14598	55	134	1.9788			U1.5	Bmb026443	Bmb026443
2	15	16	14820	sw14794	207	254	1.368				Bmb027812	Bmb027812
2	15	17	14832	sw14602	2048	1929	1.1219		E		Bmb026476	Bmb026476
2	15	18	14916	sw14798	1351	693	2.171		E	U2	Bmb027842	Bmb027842
2	15	19	14928	sw14606	387	286	1.8633			U1.5	Bmb026499	Bmb026499
2	15	20	15012	sw15170	473	464	1.2677		M		Bmb030671	Bmb030671
2	15	21	15024	sw14978	292	337	1.2189				Bmb029160	Bmb029160
2	15	22	15108	sw15174	11353	14219	0.7896		E		Bmb030714	Bmb030714
2	16	1	15120	sw14982	7	79	1.5501			U1.5	Bmb029179	Bmb029179
2	16	2	15204	sw15178	89	162	1.7109			U1.5	Bmb030761	Bmb030761
2	16	3	15216	sw14986	12019	11566	1.0305		E		Bmb029204	Bmb029204
2	16	4	15300	sw15182	21	98	2.0947			U2	Bmb030801	Bmb030801
2	16	5	15312	sw14990	24	238	0.5665			D1.5	Bmb029235	Bmb029235
2	16	6	15396	sw15554	524	453	1.4272		M		Bmb033588	Bmb033588
2	16	7	15408	sw15362	2051	2607	0.8237		E		Bmb032063	Bmb032063
2	16	8	15492	sw15558	42	166	1.2601				Bmb033666	Bmb033666
2	16	9	15504	sw15366	70	274	0.6699			D1.5	Bmb032088	Bmb032088
2	16	10	15588	sw15562	27	99	2.3338			U2	Bmb033694	Bmb033694
2	16	11	15600	sw15370	2839	3746	0.7803		E		Bmb032147	Bmb032147
2	16	12	15684	sw15566	38	199	0.9027				Bmb033739	Bmb033739
2	16	13	15696	sw15374	67	243	0.7939				Bmb032198	Bmb032198
2	16	14	15780	sw15938	208	168	2.4233			U2	Bmb036668	Bmb036668
2	16	15	15792	sw15746	5064	4940	1.0364		E		Bmb035132	Bmb035132
2	16	16	15876	sw15942	37	189	0.9722				Bmb036736	Bmb036736
2	16	17	15888	sw15750	151	170	2.0022			U2	Bmb035175	Bmb035175
2	16	18	15972	sw15946	450	244	2.5464		M	U2	Bmb036763	Bmb036763
2	16	19	15984	sw15754	32	170	1.0857				Bmb035227	Bmb035227
2	16	20	16068	sw15950	108	197	1.3581				Bmb036777	Bmb036777
2	16	21	16080	sw15758	8	141	0.7249				Bmb035250	Bmb035250
2	16	22	16164	sw16322	393	785	0.6011		M	D1.5	Bmb040367	Bmb040367
2	17	1	16176	sw16130	388	457	1.0807		M		Bmb038410	Bmb038410
2	17	2	16260	sw16326	12	83	1.9873			U1.5	Bmb040402	Bmb040402
2	17	3	16272	sw16134	5	62	1.805			U1.5	Bmb038428	Bmb038428
2	17	4	16356	sw16330	12408	11575	1.0627		E		Bmb040439	Bmb040439
2	17	5	16368	sw16138	43	142	1.6341			U1.5	Bmb038466	Bmb038466
2	17	6	16452	sw16334	1111	729	1.7074		E	U1.5	Bmb040502	Bmb040502
2	17	7	16464	sw16142	65	181	1.277				Bmb038518	Bmb038518
2	17	8	16548	sw16706	5	173	0.4121			D2	Bmb045814
2	17	9	16560	sw16514	20	231	0.5471			D1.5	Bmb042646	Bmb042646
2	17	10	16644	sw16710	4	126	0.5725			D1.5	Bmb045879
2	17	11	16656	sw16518	71	194	1.1717				Bmb042668	Bmb042668
2	17	12	16740	sw16714	4	205	0.2855			D2	Bmb045916
2	17	13	16752	sw16522	15	171	0.7637				Bmb042719	Bmb042719
2	17	14	16836	sw16718	9	118	1.002				Bmb045986
2	17	15	16848	sw16526	26	98	2.3108			U2	Bmb042754	Bmb042754
2	17	16	16932	sw17090	0	168	0.7357				swu05156	swu05156
2	17	17	16944	sw16898	-5	137	1.8206			U1.5	Bmb049074
2	17	18	17028	sw17094	923	943	1.0909		E		swu05386	swu05386
2	17	19	17040	sw16902	12	129	1.0347				Bmb049101
2	17	20	17124	sw17098	297	527	0.7289		M		swu05614	swu05614
2	17	21	17136	sw16906	21	112	1.7007			U1.5	Bmb049110
2	17	22	17220	sw17102	83	193	1.2478				swu05686	swu05686
2	18	1	17232	sw16910	48	184	1.1129				Bmb049131
2	18	2	17316	sw17474	64	194	1.1284				Bmb033872	Bmb033872
2	18	3	17328	sw17282	425	550	0.9534		M		swu14335
2	18	4	17412	sw17478	157	357	0.7202				Bmb034554	Bmb034554
2	18	5	17424	sw17286	4	139	0.4999			D2	swu14420	swu14420
2	18	6	17508	sw17482	13684	10205	1.3311		E		Bmb034978	Bmb034978
2	18	7	17520	sw17290	8	156	0.6264			D1.5	swu14645
2	18	8	17604	sw17486	1620	1731	0.9987		E		Bmb036204	Bmb036204
2	18	9	17616	sw17294	656	892	0.8385		E		swu14761	swu14761
2	18	10	17700	sw17858	20	281	0.3999			D2	Bmb034414	Bmb034414
2	18	11	17712	sw17666	9	191	0.4984			D2	Bmb028756	Bmb028756
2	18	12	17796	sw17862	3	144	0.4033			D2	Bmb035090	Bmb035090
2	18	13	17808	sw17670	24	176	0.9044				Bmb029830	Bmb029830
2	18	14	17892	sw17866	75	222	0.9603				Bmb036268	Bmb036268
2	18	15	17904	sw17674	627	1028	0.6899		E		Bmb031014	Bmb031014
2	18	16	17988	sw17870	139	221	1.2991				Bmb036741	Bmb036741
2	18	17	18000	sw17678	14310	16697	0.8443		E		Bmb032109	Bmb032109
2	18	18	18084	sw18242	9402	8337	1.1253		E		Bmb010572	Bmb010572
2	18	19	18096	sw18050	806	1401	0.6315		E	D1.5	Bmb028169	Bmb028169
2	18	20	18180	sw18246	470	553	1.039		M		Bmb010851	Bmb010851
2	18	21	18192	sw18054	76	250	0.7993				Bmb028560	Bmb028560
2	18	22	18276	sw18250	138	277	0.9401				Bmb011296	Bmb011296
2	19	1	18288	sw18058	27	171	1.0007				Bmb029567	Bmb029567
2	19	2	18372	sw18254	200	262	1.2827				Bmb011987	Bmb011987
2	19	3	18384	sw18062	14	136	1.041				Bmb030533	Bmb030533
2	19	4	18468	sw18626	2270	1945	1.2302		E		Bmb025300	Bmb025300
2	19	5	18480	sw18434	4	208	0.2787			D2	Bmb030752	Bmb030752
2	19	6	18564	sw18630	1344	1745	0.8262		E		Bmb027567	Bmb027567
2	19	7	18576	sw18438	1230	997	1.3531		E		Bmb031408	Bmb031408
2	19	8	18660	sw18634	1950	2507	0.816		E		Bmb028252	Bmb028252
2	19	9	18672	sw18442	172	239	1.3258				Bmb031746	Bmb031746
2	19	10	18756	sw18638	69	305	0.5621			D1.5	Bmb030910	Bmb030910
2	19	11	18768	sw18446	230	330	1.0402				Bmb031926	Bmb031926
2	19	12	18852	sw19010	217	284	1.2155				Bmb030458	Bmb030458
2	19	13	18864	sw18818	384	508	0.9513		M		Bmb000857	Bmb000857
2	19	14	18948	sw19014	664	419	1.9313		M	U1.5	Bmb032561	Bmb032561
2	19	15	18960	sw18822	18	193	0.6899				Bmb005429	Bmb005429
2	19	16	19044	sw19018	7	155	0.5864			D1.5	Bmb033754	Bmb033754
2	19	17	19056	sw18826	1875	2070	0.9575		E		Bmb007745	Bmb007745
2	19	18	19140	sw19022	5910	5988	0.9927		E		Bmb034223	Bmb034223
2	19	19	19152	sw18830	60	255	0.7034				Bmb009114	Bmb009114
2	19	20	19236	sw19394	4680	1310	3.7499		E	U2	Bmb013333	Bmb013333
2	19	21	19248	sw19202	78	289	0.6487			D1.5	Bmb019472	Bmb019472
2	19	22	19332	sw19398	14	266	0.374			D2	Bmb016673	Bmb016673
2	20	1	19344	sw19206	48	231	0.7649				Bmb020572	Bmb020572
2	20	2	19428	sw19402	903	1901	0.5131		E	D1.5	Bmb020262	Bmb020262
2	20	3	19440	sw19210	186	321	0.9304				Bmb022674	Bmb022674
2	20	4	19524	sw19406	75	224	0.949				Bmb022745	Bmb022745
2	20	5	19536	sw19214	60	284	0.5892			D1.5	Bmb025958	Bmb025958
2	20	6	19620	sw19778	73	200	1.1256				Bmb015875	Bmb015875
2	20	7	19632	sw19586	4411	6372	0.6974		E		Bmb023938	Bmb023938
2	20	8	19716	sw19782	121	264	0.9323				Bmb016261	Bmb016261
2	20	9	19728	sw19590	55	340	0.4279			D2	Bmb025236	Bmb025236
2	20	10	19812	sw19786	1586	1787	0.9466		E		Bmb016633	Bmb016633
2	20	11	19824	sw19594	59	283	0.5904			D1.5	Bmb025497	Bmb025497
2	20	12	19908	sw19790	209	467	0.6288		M	D1.5	Bmb017160	Bmb017160
2	20	13	19920	sw19598	21407	20506	1.0224		E		Bmb026245	Bmb026245
2	20	14	20004	sw20162	293	486	0.7928		M		Bmb043086	Bmb043086
2	20	15	20016	sw19970	588	556	1.2668		M		Bmb003950	Bmb003950
2	20	16	20100	sw20166	450	931	0.5656		E	D1.5	Bmb046614
2	20	17	20112	sw19974	2	209	0.1873			D2	Bmb004533	Bmb004533
2	20	18	20196	sw20170	145	239	1.1932				Bmb000536	Bmb000536
2	20	19	20208	sw19978	965	1637	0.6389		E	D1.5	Bmb004944	Bmb004944
2	20	20	20292	sw20174	2	167	0.2576			D2	Bmb001163	Bmb001163
2	20	21	20304	sw19982	68	210	1.0124				Bmb006189	Bmb006189
2	20	22	20388	sw20546	354	350	1.3646				Bmb019868	Bmb019868
2	21	1	20400	sw20354	17	243	0.4704			D2	Bmb035059	Bmb035059
2	21	2	20484	sw20550	18653	13127	1.4025		E		Bmb020388	Bmb020388
2	21	3	20496	sw20358	-1	48	7.7628			U2	Bmb035299	Bmb035299
2	21	4	20580	sw20554	6	110	0.8757				Bmb021313	Bmb021313
2	21	5	20592	sw20362	239	229	1.724			U1.5	Bmb036027	Bmb036027
2	21	6	20676	sw20558	394	480	1.0371		M		Bmb021740	Bmb021740
2	21	7	20688	sw20366	2658	2703	1.0231		E		Bmb036814	Bmb036814
2	21	8	20772	sw20930	74	166	1.5377			U1.5	Bmb014236	Bmb014236
2	21	9	20784	sw20738	4195	4803	0.8857		E		Bmb003175	Bmb003175
2	21	10	20868	sw20934	10	82	1.7986			U1.5	Bmb014384	Bmb014384
2	21	11	20880	sw20742	5	59	1.9373			U1.5	Bmb003303	Bmb003303
2	21	12	20964	sw20938	172	183	1.923			U1.5	Bmb014731	Bmb014731
2	21	13	20976	sw20746	328	383	1.1516				Bmb003559	Bmb003559
2	21	14	21060	sw20942	204	194	1.9648			U1.5	Bmb014799	Bmb014799
2	21	15	21072	sw20750	157	250	1.1768				Bmb003680	Bmb003680
2	21	16	21156	sw21314	2300	1798	1.3517		E		Bmb037420	Bmb037420
2	21	17	21168	sw21122	118	184	1.5721			U1.5	Bmb024116	Bmb024116
2	21	18	21252	sw21318	37	235	0.6803				Bmb037702	Bmb037702
2	21	19	21264	sw21126	8	191	0.4671			D2	Bmb024591	Bmb024591
2	21	20	21348	sw21322	5096	5081	1.0132		E		Bmb037947	Bmb037947
2	21	21	21360	sw21130	1830	1601	1.2194		E		Bmb024672	Bmb024672
2	21	22	21444	sw21326	27	232	0.616			D1.5	Bmb038715	Bmb038715
2	22	1	21456	sw21134	107	360	0.558			D1.5	Bmb024938	Bmb024938
2	22	2	21540	sw21698	902	972	1.0331		E		Contig300892GENE+1ALT+2	swu10952
2	22	3	21552	sw21506	7	120	0.8486				Bmb026775	Bmb026775
2	22	4	21636	sw21702	10	157	0.7028				Contig302542GENE-1ALT-1	swu11825
2	22	5	21648	sw21510	2	210	0.1854			D2	Bmb027276	Bmb027276
2	22	6	21732	sw21706	1317	1645	0.8608		E		Contig308239GENE-1
2	22	7	21744	sw21514	309	527	0.7548		M		Bmb027915	Bmb027915
2	22	8	21828	sw21710	15	136	1.0926				Contig308725GENE-2ALT-1
2	22	9	21840	sw21518	61	232	0.8261				Bmb028966	Bmb028966
2	22	10	21924	sw22082	146	246	1.1493				Bmb009275	Bmb009275
2	22	11	21936	sw21890	25	162	1.0524				Contig300670GENE+1ALT+1
2	22	12	22020	sw22086	184	281	1.105				Bmb009586	Bmb009586
2	22	13	22032	sw21894	6	155	0.5375			D1.5	Contig301536GENE+1	swu06014
2	22	14	22116	sw22090	8	130	0.8152				Bmb010117	Bmb010117
2	22	15	22128	sw21898	899	1407	0.6982		E		Contig303654GENE+1ALT+1	Bmb014725
2	22	16	22212	sw22094	41	231	0.725				Bmb010476	Bmb010476
2	22	17	22224	sw21902	15	169	0.7775				Contig304317GENE+1ALT+1
2	22	18	22308	sw22466	11357	19690	0.5677		E	D1.5	Contig311900GENE+1	swu12149;swu07547
2	22	19	22320	sw22274	146	381	0.6277			D1.5	Bmb026777	Bmb026777
2	22	20	22404	sw22470	1094	1225	0.9749		E		BmPBLE51
2	22	21	22416	sw22278	792	1013	0.8741		E		Bmb027541	Bmb027541
2	22	22	22500	sw22474	54	208	0.9484				AU311273.1
2	23	1	22512	sw22282	37	124	1.8911			U1.5	Bmb027824	Bmb027824
2	23	2	22596	sw22478	14	178	0.6947				AT001623.1
2	23	3	22608	sw22286	33	170	1.0944				Bmb028082	Bmb028082
2	23	4	22692	sw22850	1905	1057	1.9491		E	U1.5	Contig0263581GENE-1ALT-1
2	23	5	22704	sw22658	4479	7045	0.6392		E	D1.5	Bmb026584	Bmb026584
2	23	6	22788	sw22854	9693	11826	0.8136		E		Contig030800GENE-1ALT-1	swu12634;swu02844
2	23	7	22800	sw22662	86	209	1.1127				Bmb026723	Bmb026723
2	23	8	22884	sw22858	21	205	0.6743				Contig043388GENE+1ALT+1	Bmb028593
2	23	9	22896	sw22666	18	156	0.9582				Bmb026840	Bmb026840
2	23	10	22980	sw22862	137	348	0.6831				Contig200555GENE-1ALT-1	swu11256
2	23	11	22992	sw22670	61	235	0.8084				Bmb027726	Bmb029431;Bmb027726
2	23	12	23076	BGIBMGA012379	92	237	0.9474
2	23	13	23088	BGIBMGA000787	8	63	2.3168			U2
2	23	14	23172	BGIBMGA004007	90	210	1.1318
2	23	15	23184	BGIBMGA011715	8377	13584	0.6114		E	D1.5
2	23	16	23268	2th_041	7	100	1.0958
2	23	17	23280	2th_046	10	110	1.1691
2	23	18	empty	empty	7	4	104.669	NC		U2
2	23	19	empty	empty	3	-1	3.7073	NC		U2
2	23	20	Blank	Blank	2	-1	0.7913	NC
2	23	21	Blank	Blank	1	3	556.774	NC		U2
2	23	22	Blank	Blank	-4	5	329.227	NC		U2
3	1	1	sw22934	sw22934	20814	16697	1.0824	PC	E		Contig309170GENE-1ALT-1	Bmb013675
3	1	2	sw13956	sw13956	12271	12835	0.8479	PC	E		Bmb021881	Bmb021881
3	1	3	sw15061	sw15061	5341	6500	0.7629	PC	E		Bmb029812	Bmb029812
3	1	4	sw01783	sw01783	40235	42229	0.7964	PC	E		Bmb027924	Bmb027924
3	1	5	sw08699	sw08699	20674	23725	0.7501	PC	E		Bmb018161	Bmb018161
3	1	6	Hex	Hex	13	65420	0.0002	PC	E	D2
3	1	7	50%DMSO	50%DMSO	373	709	0.6672	NC	M	D1.5
3	1	8	Y1	Y1	14745	18862	0.6827	PC	E
3	1	9	Y2	Y2	14666	12472	1.0386	PC	E
3	1	10	Y3	Y3	4405	3693	1.1328	PC	E
3	1	11	Y4	Y4	185	367	0.8056	PC
3	1	12	Y5	Y5	11233	1633	6.5125	PC	E	U2
3	1	13	Y6	Y6	1636	12621	0.1223	PC	E	D2
3	1	14	Y7	Y7	2917	1185	2.4574	PC	E	U2
3	1	15	Y8	Y8	2062	5737	0.3444	PC	E	D2
3	1	16	60	sw00195	1869	2034	0.9139		E		Bmb002802	Bmb002802
3	1	17	72	sw00003	9463	10089	0.844		E		Bmb000039	Bmb000039
3	1	18	156	sw00199	7504	11206	0.6048		E	D1.5	Bmb002837	Bmb002837
3	1	19	168	sw00007	83	265	0.7509				Bmb000101	Bmb000101
3	1	20	252	sw00203	6729	7236	0.8543		E		Bmb002882	Bmb002882
3	1	21	264	sw00011	101	304	0.6931				Bmb000241	Bmb000241
3	1	22	348	sw00207	172	404	0.6767		M		Bmb002935	Bmb002935
3	2	1	360	sw00015	30	226	0.6558			D1.5	Bmb000275	Bmb000275
3	2	2	444	sw00579	5755	3244	1.678		E	U1.5	Bmb008362	Bmb008363;Bmb008362
3	2	3	456	sw00387	4168	3251	1.2241		E		Bmb005431	Bmb005431
3	2	4	540	sw00583	171	334	0.8554				Bmb008419	Bmb008419
3	2	5	552	sw00391	64	216	0.9151				Bmb005508	Bmb005508
3	2	6	636	sw00587	2441	2526	0.944		E		Bmb008481	Bmb008481
3	2	7	648	sw00395	699	855	0.944		E		Bmb005595	Bmb005595
3	2	8	732	sw00591	3704	2325	1.541		E	U1.5	Bmb008559	Bmb008559
3	2	9	744	sw00399	282	304	1.4097				Bmb005718	Bmb005718
3	2	10	828	sw00963	83	183	1.3268				Bmb014022	Bmb014022
3	2	11	840	sw00771	82	181	1.3432				Bmb011287	Bmb011287
3	2	12	924	sw00967	182	302	1.0175				Bmb014086	Bmb014086
3	2	13	936	sw00775	50	151	1.5168			U1.5	Bmb011321	Bmb011321
3	2	14	1020	sw00971	526	681	0.9417		M		Bmb014220	Bmb014220
3	2	15	1032	sw00779	560	827	0.8023		E		Bmb011400	Bmb011400
3	2	16	1116	sw00975	62	192	1.0932				Bmb014341	Bmb014341
3	2	17	1128	sw00783	36	334	0.3625			D2	Bmb011427	Bmb011427
3	2	18	1212	sw01347	95	218	1.0792				Bmb020448	Bmb020448
3	2	19	1224	sw01155	7540	4815	1.4521		E		Bmb017261	Bmb017261
3	2	20	1308	sw01351	1632	2150	0.757		E		Bmb020547	Bmb020547
3	2	21	1320	sw01159	112	276	0.8441				Bmb017307	Bmb017307
3	2	22	1404	sw01355	181	421	0.6691		M	D1.5	Bmb020583	Bmb020583
3	3	1	1416	sw01163	495	701	0.8643		M		Bmb017332	Bmb017332
3	3	2	1500	sw01359	113	357	0.592			D1.5	Bmb020655	Bmb020655
3	3	3	1512	sw01167	15	180	0.8045				Bmb017400	Bmb017400
3	3	4	1596	sw01731	6644	7124	0.8576		E		Bmb027040	Bmb027040
3	3	5	1608	sw01539	11	144	1.0452				Bmb023532	Bmb023532
3	3	6	1692	sw01735	157	390	0.66			D1.5	Bmb027090	Bmb027090
3	3	7	1704	sw01543	1287	1007	1.3707		E		Bmb023606	Bmb023606
3	3	8	1788	sw01739	528	762	0.8339		M		Bmb027133	Bmb027133
3	3	9	1800	sw01547	456	740	0.7562		M		Bmb023675	Bmb023675
3	3	10	1884	sw01743	91	224	1.0105				Bmb027255	Bmb027255
3	3	11	1896	sw01551	4733	5966	0.7414		E		Bmb023791	Bmb023791
3	3	12	1980	sw02115	1339	1825	0.7464		E		Bmb033611	Bmb033611
3	3	13	1992	sw01923	167	258	1.1776				Bmb029895	Bmb029895
3	3	14	2076	sw02119	819	932	0.9917		E		Bmb033651	Bmb033651
3	3	15	2088	sw01927	56	213	0.8855				Bmb029966	Bmb029966
3	3	16	2172	sw02123	45	192	0.9785				Bmb033726	Bmb033726
3	3	17	2184	sw01931	12	196	0.6442			D1.5	Bmb030008	Bmb030008
3	3	18	2268	sw02127	782	1371	0.623		E	D1.5	Bmb033770	Bmb033770
3	3	19	2280	sw01935	52	272	0.5834			D1.5	Bmb030053	Bmb030053
3	3	20	2364	sw02499	30	331	0.3446			D2	Bmb042422	Bmb042422
3	3	21	2376	sw02307	114	400	0.5097		M	D1.5	Bmb037585	Bmb037585
3	3	22	2460	sw02503	127	268	0.9465				Bmb042507	Bmb042507
3	4	1	2472	sw02311	8723	9730	0.8096		E		Bmb037635	Bmb037635
3	4	2	2556	sw02507	27	235	0.5981			D1.5	Bmb042555	Bmb042555
3	4	3	2568	sw02315	329	413	1.1211		M		Bmb037699	Bmb037699
3	4	4	2652	sw02511	43	208	0.843				Bmb042639	Bmb042639
3	4	5	2664	sw02319	24	228	0.6038			D1.5	Bmb037736	Bmb037736
3	4	6	2748	sw02883	92	218	1.058				swu15537	swu15537
3	4	7	2760	sw02691	14	147	1.0983				Bmb047431
3	4	8	2844	sw02887	91	230	0.9747				swu16196	swu16196
3	4	9	2856	sw02695	66	208	0.9843				Bmb047523
3	4	10	2940	sw02891	127	198	1.4553				swu16423
3	4	11	2952	sw02699	51	210	0.8757				Bmb047638
3	4	12	3036	sw02895	85	218	1.0171				Bmb000035	Bmb000035
3	4	13	3048	sw02703	26304	9105	2.5335		E	U2	Bmb048004	swu11893
3	4	14	3132	sw03267	691	794	1.014		M		Bmb007362	Bmb007362
3	4	15	3144	sw03075	2695	2556	1.0263		E		Bmb003525	Bmb003525
3	4	16	3228	sw03271	101	278	0.7879				Bmb007420	Bmb007420
3	4	17	3240	sw03079	55	349	0.4069			D2	Bmb003629	Bmb003629
3	4	18	3324	sw03275	3623	2653	1.3165		E		Bmb007477	Bmb007477
3	4	19	3336	sw03083	40	198	0.8946				Bmb003705	Bmb003705
3	4	20	3420	sw03279	283	502	0.7866		M		Bmb007596	Bmb007596
3	4	21	3432	sw03087	49	210	0.8636				Bmb003750	Bmb003750
3	4	22	3516	sw03651	113	251	0.9719				Bmb016189	Bmb016189
3	5	1	3528	sw03459	142	460	0.4977		M	D2	Bmb011476	Bmb011476
3	5	2	3612	sw03655	667	809	0.9622		E		Bmb016217	Bmb016217
3	5	3	3624	sw03463	25	218	0.6623			D1.5	Bmb011655	Bmb011655
3	5	4	3708	sw03659	4981	3397	1.3909		E		Bmb016323	Bmb016323
3	5	5	3720	sw03467	33	146	1.4278				Bmb011829	Bmb011829
3	5	6	3804	sw03663	28	147	1.3486				Bmb016388	Bmb016388
3	5	7	3816	sw03471	17	87	2.7898			U2	Bmb011847	Bmb011847
3	5	8	3900	sw04035	141	242	1.1592				Bmb025216	Bmb025216
3	5	9	3912	sw03843	26	126	1.7211			U1.5	Bmb020614	Bmb020614
3	5	10	3996	sw04039	15683	10546	1.3172		E		Bmb025287	Bmb025287
3	5	11	4008	sw03847	842	942	1.0061		E		Bmb020659	Bmb020659
3	5	12	4092	sw04043	25	152	1.2337				Bmb025345	Bmb025345
3	5	13	4104	sw03851	343	454	1.038		M		Bmb020739	Bmb020739
3	5	14	4188	sw04047	60	191	1.0843				Bmb025405	Bmb025405
3	5	15	4200	sw03855	271	418	0.9378		M		Bmb020860	Bmb020860
3	5	16	4284	sw04419	323	362	1.2855				Bmb034268	Bmb034268
3	5	17	4296	sw04227	8	192	0.5811			D1.5	Bmb029329	Bmb029329
3	5	18	4380	sw04423	239	331	1.1153				Bmb034334	Bmb034334
3	5	19	4392	sw04231	90	282	0.7204				Bmb029450	Bmb029450
3	5	20	4476	sw04427	685	679	1.1956		M		Bmb034415	Bmb034415
3	5	21	4488	sw04235	38	207	0.8168				Bmb029588	Bmb029588
3	5	22	4572	sw04431	152	221	1.3815				Bmb034565	Bmb034565
3	6	1	4584	sw04239	5	157	0.6643			D1.5	Bmb029663	Bmb029663
3	6	2	4668	sw04803	126	419	0.5147		M	D1.5	Bmb047363
3	6	3	4680	sw04611	11	174	0.7619				Bmb040034	Bmb040034
3	6	4	4764	sw04807	57	239	0.7431				Bmb047482
3	6	5	4776	sw04615	1324	1395	0.9865		E		Bmb040089	Bmb040089
3	6	6	4860	sw04811	338	501	0.9128		M		Bmb047686
3	6	7	4872	sw04619	212	210	1.8196			U1.5	Bmb040208	Bmb040208
3	6	8	4956	sw04815	319	409	1.1036		M		Bmb047863	Bmb020548
3	6	9	4968	sw04623	18	184	0.8095				Bmb040288	Bmb040288
3	6	10	5052	sw05187	175	335	0.8668				Bmb004387	Bmb004387
3	6	11	5064	sw04995	44	212	0.8223				Bmb000748	Bmb000748
3	6	12	5148	sw05191	57	212	0.9017				Bmb004429	Bmb004429
3	6	13	5160	sw04999	324	326	1.459				Bmb000795	Bmb000795
3	6	14	5244	sw05195	16	209	0.6291			D1.5	Bmb004488	Bmb004488
3	6	15	5256	sw05003	394	555	0.9247		M		Bmb000950	Bmb000950
3	6	16	5340	sw05199	253	688	0.4959		M	D2	Bmb004581	Bmb004581
3	6	17	5352	sw05007	298	561	0.7221		M		Bmb001023	Bmb001023
3	6	18	5436	sw05571	19	230	0.564			D1.5	Bmb010988	Bmb010988
3	6	19	5448	sw05379	95	353	0.5398			D1.5	Bmb007812	Bmb007812
3	6	20	5532	sw05575	21	196	0.7552				Bmb011029	Bmb011029
3	6	21	5544	sw05383	17	248	0.4752			D2	Bmb007862	Bmb007862
3	6	22	5628	sw05579	24	158	1.1411				Bmb011095	Bmb011095
3	7	1	5640	sw05387	98	336	0.5894			D1.5	Bmb007915	Bmb007915
3	7	2	5724	sw05583	187	378	0.7833				Bmb011147	Bmb011147
3	7	3	5736	sw05391	12348	13416	0.8151		E		Bmb007985	Bmb007985
3	7	4	5820	sw05955	3015	2305	1.2729		E		Bmb017815	Bmb017815
3	7	5	5832	sw05763	138	210	1.4057				Bmb014559	Bmb014559
3	7	6	5916	sw05959	282	283	1.5333			U1.5	Bmb017870	Bmb017870
3	7	7	5928	sw05767	3335	2834	1.135		E		Bmb014623	Bmb014623
3	7	8	6012	sw05963	19	152	1.1397				Bmb017972	Bmb017972
3	7	9	6024	sw05771	4822	2831	1.6257		E	U1.5	Bmb014672	Bmb014672
3	7	10	6108	sw05967	28	166	1.0989				Bmb018070	Bmb018070
3	7	11	6120	sw05775	6811	4319	1.4719		E		Bmb014801	Bmb014801
3	7	12	6204	sw06339	54	150	1.5703			U1.5	Bmb025253	Bmb025253
3	7	13	6216	sw06147	7190	5723	1.1605		E		Bmb021549	Bmb021549
3	7	14	6300	sw06343	115	182	1.5603			U1.5	Bmb025317	Bmb025317
3	7	15	6312	sw06151	113	211	1.2392				Bmb021679	Bmb021679
3	7	16	6396	sw06347	44	153	1.4282				Bmb025435	Bmb025435
3	7	17	6408	sw06155	29	250	0.5448			D1.5	Bmb021729	Bmb021729
3	7	18	6492	sw06351	39	189	0.9649				Bmb025495	Bmb025495
3	7	19	6504	sw06159	36	162	1.2275				Bmb021853	Bmb021853
3	7	20	6588	sw06723	694	273	3.3761		M	U2	Bmb033188	Bmb033188
3	7	21	6600	sw06531	12	192	0.6671			D1.5	Bmb029365	Bmb029365
3	7	22	6684	sw06727	674	836	0.9376		E		Bmb033245	Bmb033245
3	8	1	6696	sw06535	6392	7012	0.8397		E		Bmb029422	Bmb029422
3	8	2	6780	sw06731	2846	3361	0.8165		E		Bmb033309	Bmb033309
3	8	3	6792	sw06539	60	179	1.2056				Bmb029493	Bmb029493
3	8	4	6876	sw06735	1140	1674	0.7056		E		Bmb033368	Bmb033368
3	8	5	6888	sw06543	13	177	0.7847				Bmb029564	Bmb029564
3	8	6	6972	sw07107	44	170	1.1913				Bmb043379	Bmb043379
3	8	7	6984	sw06915	17	106	2.0211			U2	Bmb037320	Bmb037320
3	8	8	7068	sw07111	54	205	0.9331				Bmb043515	Bmb043515
3	8	9	7080	sw06919	127	241	1.0977				Bmb037513	Bmb037513
3	8	10	7164	sw07115	37	213	0.7688				Bmb043624
3	8	11	7176	sw06923	430	655	0.8249		M		Bmb037572	Bmb037572
3	8	12	7260	sw07119	78	185	1.2741				Bmb043751
3	8	13	7272	sw06927	206	338	0.9684				Bmb037685	Bmb037685
3	8	14	7356	sw07491	63	209	0.9612				Bmb001348	Bmb001348
3	8	15	7368	sw07299	88	295	0.6688			D1.5	swu04207	swu04207
3	8	16	7452	sw07495	56	221	0.8373				Bmb001421	Bmb001421
3	8	17	7464	sw07303	813	1025	0.888		E		swu04402
3	8	18	7548	sw07499	1460	488	3.4019		E	U2	Bmb001458	Bmb001458
3	8	19	7560	sw07307	922	911	1.1328		E		swu04753	swu04753
3	8	20	7644	sw07503	104	219	1.1265				Bmb001583	Bmb001583
3	8	21	7656	sw07311	38	156	1.3247				swu04983	swu04983
3	8	22	7740	sw07875	129	246	1.0786				Bmb006634	Bmb006634
3	9	1	7752	sw07683	205	213	1.7472			U1.5	Bmb003974	Bmb003974
3	9	2	7836	sw07879	145	318	0.8129				Bmb006716	Bmb006716
3	9	3	7848	sw07687	50	170	1.2416				Bmb004030	Bmb004030
3	9	4	7932	sw07883	486	448	1.4126		M		Bmb006759	Bmb006759
3	9	5	7944	sw07691	3869	1761	2.1397		E	U2	Bmb004059	Bmb004059
3	9	6	8028	sw07887	15	157	1.0045				Bmb006792	Bmb006792
3	9	7	8040	sw07695	9	136	1.0595				Bmb004117	Bmb004117
3	9	8	8124	sw08259	10	129	1.2029				Bmb012133	Bmb012133
3	9	9	8136	sw08067	351	464	1.0302		M		Bmb009416	Bmb009416
3	9	10	8220	sw08263	205	320	1.0319				Bmb012197	Bmb012197
3	9	11	8232	sw08071	47	177	1.1374				Bmb009438	Bmb009438
3	9	12	8316	sw08267	34	184	0.9668				Bmb012273	Bmb012273
3	9	13	8328	sw08075	39	253	0.5887			D1.5	Bmb009513	Bmb009513
3	9	14	8412	sw08271	6685	4346	1.4364		E		Bmb012369	Bmb012369
3	9	15	8424	sw08079	580	887	0.7667		E		Bmb009593	Bmb009593
3	9	16	8508	sw08643	24	219	0.6472			D1.5	Bmb017346	Bmb017346
3	9	17	8520	sw08451	4529	5486	0.7745		E		Bmb014849	Bmb014849
3	9	18	8604	sw08647	26	191	0.8373				Bmb017399	Bmb017399
3	9	19	8616	sw08455	2011	2708	0.7288		E		Bmb014885	Bmb014885
3	9	20	8700	sw08651	395	459	1.1531		M		Bmb017423	Bmb017423
3	9	21	8712	sw08459	716	837	0.9875		E		Bmb014926	Bmb014926
3	9	22	8796	sw08655	185	354	0.8438				Bmb017471	Bmb017471
3	10	1	8808	sw08463	182	398	0.72				Bmb014980	Bmb014980
3	10	2	8892	sw09027	187	241	1.3893				Bmb023274	Bmb023274
3	10	3	8904	sw08835	130	234	1.1638				Bmb020317	Bmb020317
3	10	4	8988	sw09031	636	713	1.06		M		Bmb023286	Bmb023286
3	10	5	9000	sw08839	511	361	1.8917		M	U1.5	Bmb020374	Bmb020374
3	10	6	9084	sw09035	170	367	0.7556				Bmb023420	Bmb023420
3	10	7	9096	sw08843	700	678	1.221		M		Bmb020439	Bmb020439
3	10	8	9180	sw09039	24	154	1.1928				Bmb023450	Bmb023450
3	10	9	9192	sw08847	888	1120	0.8719		E		Bmb020523	Bmb020523
3	10	10	9276	sw09411	14	220	0.5544			D1.5	Bmb029690	Bmb029690
3	10	11	9288	sw09219	15	189	0.7298				Bmb026213	Bmb026213
3	10	12	9372	sw09415	1188	1799	0.6781		E		Bmb029726	Bmb029726
3	10	13	9384	sw09223	547	704	0.9395		M		Bmb026295	Bmb026295
3	10	14	9468	sw09419	30	157	1.2271				Bmb029766	Bmb029766
3	10	15	9480	sw09227	30	226	0.6558			D1.5	Bmb026374	Bmb026374
3	10	16	9564	sw09423	2984	2712	1.0661		E		Bmb029809	Bmb029809
3	10	17	9576	sw09231	126	310	0.7686				Bmb026482	Bmb026482
3	10	18	9660	sw09795	36	170	1.1256				Bmb036091	Bmb036091
3	10	19	9672	sw09603	240	311	1.2068				Bmb032578	Bmb032578
3	10	20	9756	sw09799	2557	2930	0.8474		E		Bmb036219	Bmb036219
3	10	21	9768	sw09607	356	270	1.9637			U1.5	Bmb032655	Bmb032655
3	10	22	9852	sw09803	22	211	0.6808				Bmb036281	Bmb036281
3	11	1	9864	sw09611	16	165	0.9371				Bmb032748	Bmb032748
3	11	2	9948	sw09807	132	279	0.912				Bmb036365	Bmb036365
3	11	3	9960	sw09615	5039	4083	1.1643		E		Bmb032821	Bmb032821
3	11	4	10044	sw10179	178	243	1.3343				Bmb045550
3	11	5	10056	sw09987	753	785	1.1088		M		Bmb039642	Bmb039642
3	11	6	10140	sw10183	18	167	0.9554				Bmb045672
3	11	7	10152	sw09991	54	250	0.6766				Bmb039683	Bmb039683
3	11	8	10236	sw10187	22854	17618	1.1222		E		Bmb045787
3	11	9	10248	sw09995	6	139	0.8919				Bmb039822	Bmb039822
3	11	10	10332	sw10191	38	227	0.7025				Bmb045872
3	11	11	10344	sw09999	904	1029	0.973		E		Bmb039913	Bmb039913
3	11	12	10428	sw10563	137	295	0.8673				Bmb000222	Bmb000222
3	11	13	10440	sw10371	4989	5102	0.9168		E		swu05207	swu05207
3	11	14	10524	sw10567	12	131	1.2595				Bmb000247	Bmb000247
3	11	15	10536	sw10375	14	184	0.7517				swu05861	swu05861
3	11	16	10620	sw10571	1194	1639	0.7534		E		Bmb000306	Bmb000306
3	11	17	10632	sw10379	646	574	1.3661		M		swu05999	swu05999
3	11	18	10716	sw10575	329	345	1.3804				Bmb000322	Bmb000322
3	11	19	10728	sw10383	117	161	1.8854			U1.5	swu06105	swu06105
3	11	20	10812	sw10947	99	153	1.896			U1.5	Bmb002638	Bmb002638
3	11	21	10824	sw10755	471	339	1.901		M	U1.5	Bmb001434	Bmb001434
3	11	22	10908	sw10951	2018	1693	1.1901		E		Bmb002654	Bmb002654
3	12	1	10920	sw10759	2352	1439	1.6333		E	U1.5	Bmb001447	Bmb001447
3	12	2	11004	sw10955	126	196	1.4694				Bmb002679	Bmb002679
3	12	3	11016	sw10763	37250	27687	1.1377		E		Bmb001465	Bmb001465
3	12	4	11100	sw10959	33	115	2.1547			U2	Bmb002694	Bmb002694
3	12	5	11112	sw10767	16	175	0.852				Bmb001479	Bmb001479
3	12	6	11196	sw11331	25	144	1.3536				Bmb005099	Bmb005099
3	12	7	11208	sw11139	3991	2414	1.5939		E	U1.5	Bmb003880	Bmb003880
3	12	8	11292	sw11335	74	145	1.8454			U1.5	Bmb005126	Bmb005126
3	12	9	11304	sw11143	2	83	1.3575				Bmb003927	Bmb003927
3	12	10	11388	sw11339	51	137	1.801			U1.5	Bmb005180	Bmb005180
3	12	11	11400	sw11147	56	162	1.4003				Bmb003956	Bmb003956
3	12	12	11484	sw11343	275	294	1.4385				Bmb005208	Bmb005208
3	12	13	11496	sw11151	27	155	1.2185				Bmb003972	Bmb003972
3	12	14	11580	sw11715	8950	7335	1.1107		E		Bmb007647	Bmb007647
3	12	15	11592	sw11523	144	181	1.7811			U1.5	Bmb006390	Bmb006390
3	12	16	11676	sw11719	42	132	1.8037			U1.5	Bmb007662	Bmb007662
3	12	17	11688	sw11527	76	223	0.9374				Bmb006404	Bmb006404
3	12	18	11772	sw11723	2470	2130	1.1392		E		Bmb007675	Bmb007675
3	12	19	11784	sw11531	7516	5494	1.2634		E		Bmb006444	Bmb006444
3	12	20	11868	sw11727	252	227	1.8491			U1.5	Bmb007690	Bmb007690
3	12	21	11880	sw11535	415	432	1.2896		M		Bmb006461	Bmb006461
3	12	22	11964	sw12099	1585	1372	1.1848		E		Bmb010157	Bmb010157
3	13	1	11976	sw11907	99	192	1.3352				Bmb008821	Bmb008821
3	13	2	12060	sw12103	1164	1198	1.0356		E		Bmb010165	Bmb010165
3	13	3	12072	sw11911	260	325	1.2211				Bmb008853	Bmb008853
3	13	4	12156	sw12107	42	160	1.3053				Bmb010197	Bmb010197
3	13	5	12168	sw11915	114	246	1.0053				Bmb008866	Bmb008866
3	13	6	12252	sw12111	25	162	1.1054				Bmb010227	Bmb010227
3	13	7	12264	sw11919	105	188	1.4161				Bmb008877	Bmb008877
3	13	8	12348	sw12483	35	168	1.1395				Bmb012481	Bmb012481
3	13	9	12360	sw12291	12	168	0.8352				Bmb011347	Bmb011347
3	13	10	12444	sw12487	200	322	1.0047				Bmb012517	Bmb012517
3	13	11	12456	sw12295	350	403	1.2133		M		Bmb011381	Bmb011381
3	13	12	12540	sw12491	136	313	0.7961				Bmb012543	Bmb012543
3	13	13	12552	sw12299	12	137	1.1704				Bmb011404	Bmb011404
3	13	14	12636	sw12495	433	505	1.1157		M		Bmb012563	Bmb012563
3	13	15	12648	sw12303	1811	2402	0.7455		E		Bmb011417	Bmb011417
3	13	16	12732	sw12867	30	154	1.2686				Bmb014853	Bmb014853
3	13	17	12744	sw12675	139	277	0.954				Bmb013623	Bmb013623
3	13	18	12828	sw12871	3563	3511	0.9709		E		Bmb014860	Bmb014860
3	13	19	12840	sw12679	108	214	1.1828				Bmb013667	Bmb013667
3	13	20	12924	sw12875	170	273	1.1076				Bmb014889	Bmb014889
3	13	21	12936	sw12683	27	128	1.6934			U1.5	Bmb013679	Bmb013679
3	13	22	13020	sw12879	4494	4333	0.9799		E		Bmb014913	Bmb014913
3	14	1	13032	sw12687	32	117	2.0585			U2	Bmb013708	Bmb013708
3	14	2	13116	sw13251	148	266	1.0492				Bmb017240	Bmb017240
3	14	3	13128	sw13059	14	87	2.5844			U2	Bmb016012	Bmb016012
3	14	4	13212	sw13255	3462	1755	1.9284		E	U1.5	Bmb017266	Bmb017266
3	14	5	13224	sw13063	20	187	0.8113				Bmb016042	Bmb016042
3	14	6	13308	sw13259	727	658	1.3045		M		Bmb017283	Bmb017283
3	14	7	13320	sw13067	51	174	1.2017				Bmb016060	Bmb016060
3	14	8	13404	sw13263	200	278	1.2109				Bmb017309	Bmb017309
3	14	9	13416	sw13071	5558	4474	1.1653		E		Bmb016092	Bmb016092
3	14	10	13500	sw13635	305	487	0.8673		M		Bmb019729	Bmb019729
3	14	11	13512	sw13443	61	217	0.8875				Bmb018448	Bmb018448
3	14	12	13596	sw13639	75	177	1.3404				Bmb019747	Bmb019747
3	14	13	13608	sw13447	142	242	1.1674				Bmb018484	Bmb018484
3	14	14	13692	sw13643	11	123	1.3479				Bmb019777	Bmb019777
3	14	15	13704	sw13451	666	895	0.86		E		Bmb018503	Bmb018503
3	14	16	13788	sw13647	851	846	1.1417		E		Bmb019797	Bmb019797
3	14	17	13800	sw13455	598	432	1.7585		M	U1.5	Bmb018519	Bmb018519
3	14	18	13884	sw14019	60	229	0.8096				Bmb022222	Bmb022222
3	14	19	13896	sw13827	14678	11488	1.1311		E		Bmb021040	Bmb021040
3	14	20	13980	sw14023	105	202	1.2724				Bmb022237	Bmb022237
3	14	21	13992	sw13831	13540	11816	1.0159		E		Bmb021058	Bmb021058
3	14	22	14076	sw14027	142	205	1.4789				Bmb022266	Bmb022266
3	15	1	14088	sw13835	2540	2002	1.2479		E		Bmb021084	Bmb021084
3	15	2	14172	sw14031	89	172	1.5069			U1.5	Bmb022283	Bmb022283
3	15	3	14184	sw13839	48	202	0.918				Bmb021107	Bmb021107
3	15	4	14268	sw14403	8163	7575	0.9827		E		Bmb024913	Bmb024913
3	15	5	14280	sw14211	120	218	1.2264				Bmb023514	Bmb023514
3	15	6	14364	sw14407	80	240	0.8566				Bmb024934	Bmb024934
3	15	7	14376	sw14215	6918	8004	0.791		E		Bmb023533	Bmb023533
3	15	8	14460	sw14411	38	203	0.8445				Bmb024974	Bmb024974
3	15	9	14472	sw14219	285	412	0.9959		M		Bmb023571	Bmb023571
3	15	10	14556	sw14415	5	142	0.7799				Bmb025016	Bmb025016
3	15	11	14568	sw14223	38	212	0.7846				Bmb023584	Bmb023584
3	15	12	14652	sw14787	17	179	0.8306				Bmb027742	Bmb027742
3	15	13	14664	sw14595	15	192	0.7174				Bmb026430	Bmb026430
3	15	14	14748	sw14791	7652	8382	0.8316		E		Bmb027786	Bmb027786
3	15	15	14760	sw14599	20	232	0.5613			D1.5	Bmb026445	Bmb026445
3	15	16	14844	sw14795	266	741	0.4753		M	D2	Bmb027813	Bmb027813
3	15	17	14856	sw14603	59	311	0.4993			D2	Bmb026479	Bmb026479
3	15	18	14940	sw14799	1146	1645	0.7225		E		Bmb027845	Bmb027845
3	15	19	14952	sw14607	32	245	0.5825			D1.5	Bmb026501	Bmb026501
3	15	20	15036	sw15171	263	283	1.4543				Bmb030673	Bmb030673
3	15	21	15048	sw14979	-2	4	512.944			U2	Bmb029161	Bmb029161
3	15	22	15132	sw15175	3505	3380	0.9938		E		Bmb030721	Bmb030721
3	16	1	15144	sw14983	35	163	1.2002				Bmb029185	Bmb029185
3	16	2	15228	sw15179	79	208	1.0628				Bmb030768	Bmb030768
3	16	3	15240	sw14987	48	201	0.9255				Bmb029221	Bmb029221
3	16	4	15324	sw15183	721	869	0.9545		E		Bmb030803	Bmb030803
3	16	5	15336	sw14991	280	317	1.3329				Bmb029243	Bmb029243
3	16	6	15420	sw15555	10750	12136	0.7898		E		Bmb033626	Bmb033626
3	16	7	15432	sw15363	3	141	0.6368			D1.5	Bmb032067	Bmb032067
3	16	8	15516	sw15559	63	279	0.6069			D1.5	Bmb033679	Bmb033679
3	16	9	15528	sw15367	55	284	0.5573			D1.5	Bmb032097	Bmb032097
3	16	10	15612	sw15563	18763	20994	0.7735		E		Bmb033699	Bmb033699
3	16	11	15624	sw15371	402	854	0.5765		E	D1.5	Bmb032148	Bmb032148
3	16	12	15708	sw15567	334	748	0.5708		M	D1.5	Bmb033748	Bmb033748
3	16	13	15720	sw15375	167	279	1.0633				Bmb032199	Bmb032199
3	16	14	15804	sw15939	2620	3203	0.7917		E		Bmb036681	Bmb036681
3	16	15	15816	sw15747	381	694	0.6955		M		Bmb035141	Bmb035141
3	16	16	15900	sw15943	1514	932	1.7281		E	U1.5	Bmb036747	Bmb036747
3	16	17	15912	sw15751	2305	2234	1.0144		E		Bmb035195	Bmb035195
3	16	18	15996	sw15947	114	221	1.1739				Bmb036768	Bmb036768
3	16	19	16008	sw15755	1051	514	2.3876		E	U2	Bmb035228	Bmb035228
3	16	20	16092	sw15951	259	320	1.2403				Bmb036786	Bmb036786
3	16	21	16104	sw15759	92	195	1.2575				Bmb035251	Bmb035251
3	16	22	16188	sw16323	4651	4614	0.9497		E		Bmb040370	Bmb040370
3	17	1	16200	sw16131	60	166	1.3721				Bmb038413	Bmb038413
3	17	2	16284	sw16327	410	370	1.5269		M	U1.5	Bmb040403	Bmb040403
3	17	3	16296	sw16135	1095	1274	0.9153		E		Bmb038430	Bmb038430
3	17	4	16380	sw16331	18	145	1.2154				Bmb040441	Bmb040441
3	17	5	16392	sw16139	10511	9932	0.9498		E		Bmb038479	Bmb038479
3	17	6	16476	sw16335	444	640	0.8707		M		Bmb040513	Bmb040513
3	17	7	16488	sw16143	85	204	1.1317				Bmb038540	Bmb038540
3	17	8	16572	sw16707	370	221	2.5691			U2	Bmb045843
3	17	9	16584	sw16515	64	161	1.4759				Bmb042653	Bmb042653
3	17	10	16668	sw16711	29	165	1.121				Bmb045888
3	17	11	16680	sw16519	231	317	1.1446				Bmb042681	Bmb042681
3	17	12	16764	sw16715	77	184	1.2747				Bmb045957
3	17	13	16776	sw16523	70	243	0.7907				Bmb042725	Bmb042725
3	17	14	16860	sw16719	3	108	0.9778				Bmb045995
3	17	15	16872	sw16527	6254	6757	0.8542		E		Bmb042767	Bmb042767
3	17	16	16956	sw17091	1780	1627	1.1017		E		swu05201	swu05201
3	17	17	16968	sw16899	88	197	1.2134				Bmb049088
3	17	18	17052	sw17095	158	298	0.9387				swu05431	swu05431
3	17	19	17064	sw16903	5	80	2.0223			U2	Bmb049104
3	17	20	17148	sw17099	56	163	1.3819				swu05618	swu05618
3	17	21	17160	sw16907	6	147	0.8204				Bmb049119
3	17	22	17244	sw17103	524	603	1.0758		M		swu05817
3	18	1	17256	sw16911	6	179	0.5801			D1.5	Bmb049152
3	18	2	17340	sw17475	11	210	0.5657			D1.5	Bmb034235	Bmb034235
3	18	3	17352	sw17283	165	285	1.023				swu14382	swu14382
3	18	4	17436	sw17479	277	228	1.9728			U1.5	Bmb034794	Bmb034794
3	18	5	17448	sw17287	6	109	1.2807				swu14446	swu14446
3	18	6	17532	sw17483	33	176	1.0296				Bmb035462	Bmb035462
3	18	7	17544	sw17291	9	243	0.4098			D2	swu14667	swu14667
3	18	8	17628	sw17487	78	222	0.955				Bmb036769	Bmb036769
3	18	9	17640	sw17295	14	137	1.2425				swu14765	swu14765
3	18	10	17724	sw17859	111	221	1.1526				Bmb034475	Bmb034475
3	18	11	17736	sw17667	69	221	0.9112				Bmb028828	Bmb028828
3	18	12	17820	sw17863	145	172	1.9138			U1.5	Bmb035413	Bmb035413
3	18	13	17832	sw17671	260	332	1.1884				Bmb029874	Bmb029874
3	18	14	17916	sw17867	16	122	1.5832			U1.5	Bmb036290	Bmb036290
3	18	15	17928	sw17675	12	75	3.0772			U2	Bmb031536	Bmb031536
3	18	16	18012	sw17871	62	179	1.2194				Bmb036918	Bmb036918
3	18	17	18024	sw17679	1378	1205	1.1994		E		Bmb032274	Bmb032274
3	18	18	18108	sw18243	130	232	1.1771				Bmb010679	Bmb010679
3	18	19	18120	sw18051	175	366	0.7761				Bmb028187	Bmb028187
3	18	20	18204	sw18247	98	216	1.1116				Bmb011100	Bmb011100
3	18	21	18216	sw18055	306	241	1.9913			U1.5	Bmb029038	Bmb029038
3	18	22	18300	sw18251	105	282	0.7892				Bmb011499	Bmb011499
3	19	1	18312	sw18059	10526	6615	1.4459		E		Bmb030246	Bmb030246
3	19	2	18396	sw18255	1967	2052	0.9511		E		Bmb012108	Bmb012108
3	19	3	18408	sw18063	8	122	1.2015				Bmb030554	Bmb030554
3	19	4	18492	sw18627	67	179	1.2592				Bmb025762	Bmb025762
3	19	5	18504	sw18435	1447	967	1.5931		E	U1.5	Bmb030836	Bmb030836
3	19	6	18588	sw18631	579	741	0.934		M		Bmb027682	Bmb027682
3	19	7	18600	sw18439	68	207	1.0044				Bmb031501	Bmb031501
3	19	8	18684	sw18635	409	437	1.257		M		Bmb028580	Bmb028580
3	19	9	18696	sw18443	44	138	1.7044			U1.5	Bmb031779	Bmb031779
3	19	10	18780	sw18639	27	118	1.9469			U1.5	Bmb031446	Bmb031446
3	19	11	18792	sw18447	4875	1594	2.9665		E	U2	Bmb031991	Bmb031991
3	19	12	18876	sw19011	910	510	2.1154		E	U2	Bmb030637	Bmb030637
3	19	13	18888	sw18819	15	142	1.1902				Bmb002420	Bmb002420
3	19	14	18972	sw19015	13	62	4.307			U2	Bmb033228	Bmb033228
3	19	15	18984	sw18823	87	111	3.0366			U2	Bmb005833	Bmb005833
3	19	16	19068	sw19019	1219	1292	0.9941		E		Bmb034064	Bmb034064
3	19	17	19080	sw18827	27	168	1.0606				Bmb008467	Bmb008467
3	19	18	19164	sw19023	1478	1427	1.0654		E		Bmb034257	Bmb034257
3	19	19	19176	sw18831	537	632	1.0428		M		Bmb009505	Bmb009505
3	19	20	19260	sw19395	154	158	2.2444			U2	Bmb013818	Bmb013818
3	19	21	19272	sw19203	29	236	0.6062			D1.5	Bmb020188	Bmb020188
3	19	22	19356	sw19399	6	152	0.753				Bmb018044	Bmb018044
3	20	1	19368	sw19207	85	278	0.7124				Bmb020815	Bmb020815
3	20	2	19452	sw19403	38	172	1.1202				Bmb020521	Bmb020521
3	20	3	19464	sw19211	11	146	1.0161				Bmb025678	Bmb025678
3	20	4	19548	sw19407	225	394	0.8606				Bmb022777	Bmb022777
3	20	5	19560	sw19215	5	141	0.7888				Bmb026677	Bmb026677
3	20	6	19644	sw19779	50	192	1.0161				Bmb015883	Bmb015883
3	20	7	19656	sw19587	113	233	1.0811				Bmb024055	Bmb024055
3	20	8	19740	sw19783	11	77	2.8194			U2	Bmb016291	Bmb016291
3	20	9	19752	sw19591	1376	1085	1.3429		E		Bmb025254	Bmb025254
3	20	10	19836	sw19787	15	134	1.3035				Bmb016661	Bmb016661
3	20	11	19848	sw19595	21	233	0.5629			D1.5	Bmb025727	Bmb025727
3	20	12	19932	sw19791	118	190	1.4769				Bmb017217	Bmb017217
3	20	13	19944	sw19599	23	115	1.9404			U1.5	Bmb027004	Bmb027004
3	20	14	20028	sw20163	223	180	2.3199			U2	Bmb043284	Bmb043284
3	20	15	20040	sw19971	1039	690	1.7096		E	U1.5	Bmb004087	Bmb004087
3	20	16	20124	sw20167	7783	4482	1.6125		E	U1.5	Contig306362GENE-1	Bmb012688
3	20	17	20136	sw19975	168	244	1.2816				Bmb004587	Bmb004587
3	20	18	20220	sw20171	33	150	1.3627				Bmb000953	Bmb000953
3	20	19	20232	sw19979	69	210	0.9878				Bmb005134	Bmb005134
3	20	20	20316	sw20175	86	135	2.1908			U2	Bmb001241	Bmb001241
3	20	21	20328	sw19983	63	203	1.0048				Bmb006285	Bmb006285
3	20	22	20412	sw20547	58	243	0.7292				Bmb019921	Bmb008363;Bmb019921
3	21	1	20424	sw20355	9	91	1.9944			U1.5	Bmb035120	Bmb035120
3	21	2	20508	sw20551	1440	1613	0.9113		E		Bmb020417	Bmb020417
3	21	3	20520	sw20359	8	225	0.4466			D2	Bmb035568	Bmb035568
3	21	4	20604	sw20555	9	164	0.801				Bmb021339	Bmb021339
3	21	5	20616	sw20363	1903	2758	0.678		E		Bmb036173	Bmb036173
3	21	6	20700	sw20559	1159	1189	1.0396		E		Bmb021749	Bmb021749
3	21	7	20712	sw20367	34	168	1.1302				Bmb036892	Bmb036892
3	21	8	20796	sw20931	2737	2916	0.9098		E		Bmb014307	Bmb014307
3	21	9	20808	sw20739	5859	6533	0.8302		E		Bmb003235	Bmb003235
3	21	10	20892	sw20935	15990	15298	0.9159		E		Bmb014445	Bmb014445
3	21	11	20904	sw20743	1635	958	1.7994		E	U1.5	Bmb003333	Bmb003333
3	21	12	20988	sw20939	12	155	0.956				Bmb014772	Bmb014772
3	21	13	21000	sw20747	24	152	1.2194				Bmb003575	Bmb003575
3	21	14	21084	sw20943	8013	8169	0.8929		E		Bmb014840	Bmb014840
3	21	15	21096	sw20751	843	1081	0.8654		E		Bmb003704	Bmb003704
3	21	16	21180	sw21315	8	193	0.5763			D1.5	Bmb037428	Bmb037428
3	21	17	21192	sw21123	448	505	1.1483		M		Bmb024126	Bmb024126
3	21	18	21276	sw21319	19	186	0.8069				Bmb037738	Bmb037738
3	21	19	21288	sw21127	548	805	0.8112		E		Bmb024604	Bmb024604
3	21	20	21372	sw21323	2892	2835	0.9882		E		Bmb037989	Bmb037989
3	21	21	21384	sw21131	-1	163	1.2334				Bmb024781	Bmb024781
3	21	22	21468	sw21327	7	201	0.5124			D1.5	Bmb038734	Bmb038734
3	22	1	21480	sw21135	7354	8882	0.7537		E		Bmb025037	Bmb025037
3	22	2	21564	sw21699	37	179	1.0425				Contig301166GENE-1ALT-1
3	22	3	21576	sw21507	5	140	0.829				Bmb026836	Bmb026836
3	22	4	21660	sw21703	46	150	1.4883				Contig304623GENE+1	Bmb005805
3	22	5	21672	sw21511	96	169	1.6009			U1.5	Bmb027338	Bmb027338
3	22	6	21756	sw21707	106	171	1.6354			U1.5	Contig308430GENE-1	swu08963
3	22	7	21768	sw21515	71	233	0.8466				Bmb028130	Bmb028130
3	22	8	21852	sw21711	7	172	0.6549			D1.5	Contig308749GENE-1ALT-1
3	22	9	21864	sw21519	471	540	1.111		M		Bmb029151	Bmb029151
3	22	10	21948	sw22083	174	292	1.0318				Bmb009444	Bmb009444
3	22	11	21960	sw21891	8	181	0.6391			D1.5	Contig301421GENE+1	Bmb020016
3	22	12	22044	sw22087	87	226	0.9775				Bmb009730	Bmb009730
3	22	13	22056	sw21895	1236	606	2.3078		E	U2	Contig301536GENE+1ALT+1	Bmb011366
3	22	14	22140	sw22091	48	175	1.1672				Bmb010285	Bmb010285
3	22	15	22152	sw21899	361	441	1.119		M		Contig304215GENE+1	Bmb009005
3	22	16	22236	sw22095	63	235	0.7985				Bmb010693	Bmb015096
3	22	17	22248	sw21903	1835	1937	0.9444		E		Contig304690GENE+1ALT+1	swu14633;swu05076
3	22	18	22332	sw22467	10736	9068	1.0648		E		Contig318598GENE-1	swu16037
3	22	19	22344	sw22275	7660	6306	1.1165		E		Bmb026816	Bmb026816
3	22	20	22428	sw22471	19923	18319	0.9431		E		swu09325	swu13396;swu09325;swu12915;swu12327;swu01775;swu09225
3	22	21	22440	sw22279	269	609	0.601		M	D1.5	Bmb027610	Bmb005764;Bmb027610
3	22	22	22524	sw22475	130	269	0.9519				AT003847.1
3	23	1	22536	sw22283	894	706	1.4547		E		Bmb027978	Bmb027978
3	23	2	22620	sw22479	693	1011	0.7804		E		swu00839	swu00839
3	23	3	22632	sw22287	20	130	1.5104			U1.5	Bmb028254	Bmb028254
3	23	4	22716	sw22851	4278	4595	0.8794		E		Contig029634GENE-1ALT-1	swu09357;swu14935
3	23	5	22728	sw22659	888	1244	0.7774		E		Bmb026637	Bmb026637
3	23	6	22812	sw22855	10806	11323	0.8525		E		Contig033926GENE-1ALT-1	swu15075
3	23	7	22824	sw22663	512	493	1.3243		M		Bmb026825	Bmb026825
3	23	8	22908	sw22859	65462	41961	1.2897		E		Contig047404GENE-1ALT-1	Bmb040666
3	23	9	22920	sw22667	65450	43813	1.2337		E		Bmb027401	Bmb026398;Bmb027401
3	23	10	23004	sw22863	7388	6258	1.0864		E		Contig200655GENE+1ALT+1
3	23	11	23016	sw22671	19	58	5.5854			U2	Bmb027728	Bmb012614;Bmb027728
3	23	12	23100	BGIBMGA001274	4680	3473	1.2797		E
3	23	13	23112	BGIBMGA000192	107	284	0.7916
3	23	14	23196	50%DMSO	2	10	32.2063	NC		U2
3	23	15	23208	50%DMSO	4	3	280.344	NC		U2
3	23	16	23292	2th_064	933	1087	0.9426		E
3	23	17	23304	2th_069	11	58	4.4796			U2
3	23	18	empty	empty	0	5	306.162	NC		U2
3	23	19	empty	empty	0	3	808.347	NC		U2
3	23	20	Blank	Blank	-2	6	266.224	NC		U2
3	23	21	Blank	Blank	3	16	19.019	NC		U2
3	23	22	Blank	Blank	4	-21	2.5134	NC		U2
4	1	1	sw22934	sw22934	21683	15142	1.2723	PC	E		Contig309170GENE-1ALT-1	Bmb013675
4	1	2	sw13956	sw13956	13289	11954	0.9824	PC	E		Bmb021881	Bmb021881
4	1	3	sw15061	sw15061	5959	5632	0.9694	PC	E		Bmb029812	Bmb029812
4	1	4	sw01783	sw01783	40325	32987	1.0277	PC	E		Bmb027924	Bmb027924
4	1	5	sw08699	sw08699	22716	20064	0.9743	PC	E		Bmb018161	Bmb018161
4	1	6	Hex	Hex	10	65406	0.0001	PC	E	D2
4	1	7	50%DMSO	50%DMSO	616	861	0.7474	NC	E
4	1	8	Y1	Y1	15959	18997	0.7102	PC	E
4	1	9	Y2	Y2	14845	11011	1.2131	PC	E
4	1	10	Y3	Y3	4392	3319	1.2755	PC	E
4	1	11	Y4	Y4	206	314	1.0604	PC
4	1	12	Y5	Y5	10465	1430	8.3222	PC	E	U2
4	1	13	Y6	Y6	1447	11642	0.0947	PC	E	D2
4	1	14	Y7	Y7	2791	1007	3.0092	PC	E	U2
4	1	15	Y8	Y8	2121	5087	0.3631	PC	E	D2
4	1	16	84	sw00196	346	378	1.2096				Bmb002814	Bmb002814
4	1	17	96	sw00004	232	319	1.1275				Bmb000043	Bmb000043
4	1	18	180	sw00200	295	514	0.7054		M		Bmb002842	Bmb002842
4	1	19	192	sw00008	41	217	0.8395				Bmb000105	Bmb000105
4	1	20	276	sw00204	120	294	0.8225				Bmb002892	Bmb002892
4	1	21	288	sw00012	258	369	0.9795				Bmb000246	Bmb000246
4	1	22	372	sw00208	2382	1774	1.345		E		Bmb002986	Bmb002986
4	2	1	384	sw00016	530	644	0.9183		M		Bmb000287	Bmb000287
4	2	2	468	sw00580	242	311	1.2043				Bmb008372	Bmb008372
4	2	3	480	sw00388	40	216	0.8385				Bmb005434	Bmb005434
4	2	4	564	sw00584	41	225	0.7899				Bmb008440	Bmb008440
4	2	5	576	sw00392	190	373	0.7737				Bmb005535	Bmb005535
4	2	6	660	sw00588	112	242	1.0885				Bmb008523	Bmb008523
4	2	7	672	sw00396	88	210	1.2224				Bmb005602	Bmb005602
4	2	8	756	sw00592	986	741	1.4302		E		Bmb008590	Bmb008590
4	2	9	768	sw00400	216	512	0.5379		M	D1.5	Bmb005738	Bmb005738
4	2	10	852	sw00964	605	645	1.0422		M		Bmb014026	Bmb014026
4	2	11	864	sw00772	162	249	1.2896				Bmb011294	Bmb011294
4	2	12	948	sw00968	310	563	0.6578		M	D1.5	Bmb014122	Bmb014122
4	2	13	960	sw00776	29	179	1.0206				Bmb011365	Bmb011365
4	2	14	1044	sw00972	2267	2001	1.1143		E		Bmb014234	Bmb014234
4	2	15	1056	sw00780	28	145	1.4599				Bmb011406	Bmb011406
4	2	16	1140	sw00976	41	179	1.1821				Bmb014351	Bmb014351
4	2	17	1152	sw00784	24	214	0.6961				Bmb011430	Bmb011430
4	2	18	1236	sw01348	567	459	1.4917		M		Bmb020474	Bmb020474
4	2	19	1248	sw01156	650	860	0.7898		E		Bmb017271	Bmb017271
4	2	20	1332	sw01352	65	185	1.3377				Bmb020566	Bmb020566
4	2	21	1344	sw01160	195	359	0.8375				Bmb017308	Bmb017308
4	2	22	1428	sw01356	665	707	1.0227		M		Bmb020588	Bmb020588
4	3	1	1440	sw01164	70	264	0.7398				Bmb017347	Bmb017347
4	3	2	1524	sw01360	98	309	0.6763				Bmb020665	Bmb020665
4	3	3	1536	sw01168	180	308	0.9969				Bmb017428	Bmb017428
4	3	4	1620	sw01732	6291	6253	0.913		E		Bmb027041	Bmb027041
4	3	5	1632	sw01540	37	188	1.0392				Bmb023541	Bmb023541
4	3	6	1716	sw01736	889	706	1.3672		E		Bmb027103	Bmb027103
4	3	7	1728	sw01544	45	254	0.6542			D1.5	Bmb023630	Bmb023630
4	3	8	1812	sw01740	124	288	0.8695				Bmb027154	Bmb027154
4	3	9	1824	sw01548	48	160	1.5476			U1.5	Bmb023733	Bmb023733
4	3	10	1908	sw01744	1177	814	1.5364		E	U1.5	Bmb027256	Bmb027256
4	3	11	1920	sw01552	290	373	1.0604				Bmb023793	Bmb023793;Bmb005653
4	3	12	2004	sw02116	2960	3503	0.7891		E		Bmb033613	Bmb033613
4	3	13	2016	sw01924	76	201	1.2346				Bmb029897	Bmb029897
4	3	14	2100	sw02120	40	211	0.8747				Bmb033672	Bmb033672
4	3	15	2112	sw01928	125	176	1.9563			U1.5	Bmb029998	Bmb029998
4	3	16	2196	sw02124	17	266	0.403			D2	Bmb033732	Bmb033732
4	3	17	2208	sw01932	36	186	1.0528				Bmb030009	Bmb030009
4	3	18	2292	sw02128	30	266	0.5148			D1.5	Bmb033774	Bmb033774
4	3	19	2304	sw01936	577	644	0.9966		M		Bmb030059	Bmb030059
4	3	20	2388	sw02500	40	204	0.9297				Bmb042429	Bmb042429
4	3	21	2400	sw02308	102	327	0.6317			D1.5	Bmb037587	Bmb037587
4	3	22	2484	sw02504	6114	5343	1.0572		E		Bmb042522	Bmb042522
4	4	1	2496	sw02312	2040	2066	0.9602		E		Bmb037663	Bmb037663
4	4	2	2580	sw02508	60	196	1.1683				Bmb042569	Bmb042569
4	4	3	2592	sw02316	49	199	1.0466				Bmb037715	Bmb037715
4	4	4	2676	sw02512	158	313	0.8932				Bmb042650	Bmb042650
4	4	5	2688	sw02320	115	331	0.6667			D1.5	Bmb037747	Bmb037747
4	4	6	2772	sw02884	2803	2971	0.8974		E		swu15956	swu15956
4	4	7	2784	sw02692	47	205	0.9806				Bmb047475
4	4	8	2868	sw02888	18	138	1.3104				swu16247	swu16247
4	4	9	2880	sw02696	130	222	1.3597				Bmb047536
4	4	10	2964	sw02892	25099	15259	1.475		E		AF295563.1
4	4	11	2976	sw02700	261	258	1.6808			U1.5	Bmb047706
4	4	12	3060	sw02896	33	245	0.6197			D1.5	Bmb000047	Bmb000047
4	4	13	3072	sw02704	65	239	0.8482				Bmb048038
4	4	14	3156	sw03268	8	138	0.9274				Bmb007398	Bmb007398
4	4	15	3168	sw03076	231	281	1.3594				Bmb003545	Bmb003545
4	4	16	3252	sw03272	70	177	1.4836				Bmb007429	Bmb007429
4	4	17	3264	sw03080	267	336	1.1495				Bmb003630	Bmb003630
4	4	18	3348	sw03276	151	256	1.1831				Bmb007553	Bmb007553
4	4	19	3360	sw03084	21	172	0.9492				Bmb003740	Bmb003740
4	4	20	3444	sw03280	1884	1112	1.7674		E	U1.5	Bmb007620	Bmb007620
4	4	21	3456	sw03088	241	399	0.8312				Bmb003759	Bmb003759
4	4	22	3540	sw03652	35	243	0.6435			D1.5	Bmb016191	Bmb016191
4	5	1	3552	sw03460	16258	14044	1.0174		E		Bmb011542	Bmb011542
4	5	2	3636	sw03656	61	171	1.5048			U1.5	Bmb016257	Bmb016257
4	5	3	3648	sw03464	1333	1363	0.9722		E		Bmb011724	Bmb011724
4	5	4	3732	sw03660	2849	1366	2.185		E	U2	Bmb016341	Bmb016341
4	5	5	3744	sw03468	250	418	0.8009		M		Bmb011830	Bmb011830
4	5	6	3828	sw03664	42	210	0.8994				Bmb016405	Bmb016405
4	5	7	3840	sw03472	66	227	0.9344				Bmb011898	Bmb011898
4	5	8	3924	sw04036	24	179	0.9382				Bmb025235	Bmb025235
4	5	9	3936	sw03844	600	654	1.0164		M		Bmb020619	Bmb020619
4	5	10	4020	sw04040	4	187	0.3819			D2	Bmb025291	Bmb025291
4	5	11	4032	sw03848	125	296	0.8371				Bmb020662	Bmb020662
4	5	12	4116	sw04044	169	308	0.9554				Bmb025363	Bmb025363
4	5	13	4128	sw03852	68	287	0.6329			D1.5	Bmb020777	Bmb020777
4	5	14	4212	sw04048	9	152	0.8246				Bmb025427	Bmb025427
4	5	15	4224	sw03856	26	242	0.5757			D1.5	Bmb020886	Bmb020886
4	5	16	4308	sw04420	226	443	0.6824		M		Bmb034310	Bmb034310
4	5	17	4320	sw04228	22	234	0.5675			D1.5	Bmb029331	Bmb029331
4	5	18	4404	sw04424	49	214	0.9213				Bmb034359	Bmb034359
4	5	19	4416	sw04232	4	147	0.6135			D1.5	Bmb029527	Bmb029527
4	5	20	4500	sw04428	4182	5651	0.6622		E	D1.5	Bmb034452	Bmb034452
4	5	21	4512	sw04236	3828	4183	0.8479		E		Bmb029594	Bmb029594
4	5	22	4596	sw04432	328	404	1.0587		M		Bmb034578	Bmb034578
4	6	1	4608	sw04240	2198	1904	1.1397		E		Bmb029694	Bmb029694
4	6	2	4692	sw04804	97	195	1.4551				Bmb047410
4	6	3	4704	sw04612	23	192	0.8261				Bmb040062	Bmb040062
4	6	4	4788	sw04808	41	186	1.1089				Bmb047542
4	6	5	4800	sw04616	5395	5554	0.8856		E		Bmb040109	Bmb040109
4	6	6	4884	sw04812	52	216	0.9273				Bmb047689	Bmb002711
4	6	7	4896	sw04620	3090	3565	0.8099		E		Bmb040234	Bmb040234
4	6	8	4980	sw04816	236	478	0.6345		M	D1.5	Bmb047866
4	6	9	4992	sw04624	99	308	0.6839				Bmb040378	Bmb040378
4	6	10	5076	sw05188	11	163	0.7887				Bmb004392	Bmb004392
4	6	11	5088	sw04996	12	119	1.4012				Bmb000751	Bmb000751
4	6	12	5172	sw05192	144	220	1.4661				Bmb004447	Bmb004447
4	6	13	5184	sw05000	25	189	0.8766				Bmb000829	Bmb000829
4	6	14	5268	sw05196	17663	14704	1.0559		E		Bmb004554	Bmb004554
4	6	15	5280	sw05004	11	156	0.8507				Bmb000951	Bmb000951
4	6	16	5364	sw05200	239	252	1.6414			U1.5	Bmb004588	Bmb004588
4	6	17	5376	sw05008	8730	6060	1.3428		E		Bmb001049	Bmb001049
4	6	18	5460	sw05572	76	225	1.0108				Bmb010995	Bmb010995
4	6	19	5472	sw05380	266	416	0.8488		M		Bmb007824	Bmb007824
4	6	20	5556	sw05576	85	319	0.5956			D1.5	Bmb011038	Bmb011038
4	6	21	5568	sw05384	224	310	1.1491				Bmb007891	Bmb007891
4	6	22	5652	sw05580	23	169	1.0232				Bmb011128	Bmb011128
4	7	1	5664	sw05388	384	385	1.2992				Bmb007916	Bmb007916
4	7	2	5748	sw05584	34	216	0.7868				Bmb011150	Bmb011150
4	7	3	5760	sw05392	29	201	0.8369				Bmb008085	Bmb008085
4	7	4	5844	sw05956	95	231	1.0809				Bmb017821	Bmb017821
4	7	5	5856	sw05764	80	195	1.3259				Bmb014570	Bmb014570
4	7	6	5940	sw05960	178	323	0.9226				Bmb017892	Bmb017892
4	7	7	5952	sw05768	16	260	0.4083			D2	Bmb014630	Bmb014630
4	7	8	6036	sw05964	96	262	0.8814				Bmb017980	Bmb017980
4	7	9	6048	sw05772	11	250	0.3741			D2	Bmb014728	Bmb014728
4	7	10	6132	sw05968	15	249	0.4297			D2	Bmb018092	Bmb018092
4	7	11	6144	sw05776	327	483	0.8397		M		Bmb014877	Bmb014877
4	7	12	6228	sw06340	43462	39001	0.9219		E		Bmb025296	Bmb025296
4	7	13	6240	sw06148	226	286	1.306				Bmb021571	Bmb021571
4	7	14	6324	sw06344	5	154	0.5923			D1.5	Bmb025340	Bmb025340
4	7	15	6336	sw06152	492	804	0.6511		E	D1.5	Bmb021681	Bmb021681
4	7	16	6420	sw06348	807	898	0.9317		E		Bmb025443	Bmb025443
4	7	17	6432	sw06156	19	229	0.5522			D1.5	Bmb021802	Bmb021802
4	7	18	6516	sw06352	472	466	1.2346		M		Bmb025517	Bmb025517
4	7	19	6528	sw06160	141	375	0.6299			D1.5	Bmb021913	Bmb021913
4	7	20	6612	sw06724	116	270	0.9245				Bmb033219	Bmb033219
4	7	21	6624	sw06532	636	962	0.6755		E		Bmb029391	Bmb029391
4	7	22	6708	sw06728	1227	1549	0.7702		E		Bmb033287	Bmb033287
4	8	1	6720	sw06536	1311	945	1.4492		E		Bmb029442	Bmb029442
4	8	2	6804	sw06732	21	133	1.5043			U1.5	Bmb033317	Bmb033317
4	8	3	6816	sw06540	331	337	1.3562				Bmb029535	Bmb029535
4	8	4	6900	sw06736	50	175	1.3374				Bmb033383	Bmb033383
4	8	5	6912	sw06544	14	122	1.4802				Bmb029596	Bmb029596
4	8	6	6996	sw07108	3466	3042	1.0948		E		Bmb043386	Bmb043386
4	8	7	7008	sw06916	14945	12426	1.0668		E		Bmb037384	Bmb037384
4	8	8	7092	sw07112	17	153	1.0727				Bmb043574
4	8	9	7104	sw06920	162	298	0.9789				Bmb037533	Bmb037533
4	8	10	7188	sw07116	6	144	0.7293				Bmb043637
4	8	11	7200	sw06924	163	283	1.0612				Bmb037676	Bmb037676
4	8	12	7284	sw07120	284	206	2.4958			U2	Bmb043777
4	8	13	7296	sw06928	890	664	1.4719		E		Bmb037703	Bmb037703
4	8	14	7380	sw07492	21	170	0.9689				Bmb001356	Bmb001356
4	8	15	7392	sw07300	1416	1514	0.9199		E		swu04222	swu04222
4	8	16	7476	sw07496	16	204	0.6366			D1.5	Bmb001430	Bmb001430
4	8	17	7488	sw07304	155	306	0.9129				swu04468
4	8	18	7572	sw07500	116	361	0.584			D1.5	Bmb001499	Bmb001499
4	8	19	7584	sw07308	82	268	0.7807				swu04789	swu04789
4	8	20	7668	sw07504	21780	30307	0.5855		E	D1.5	Bmb001592	Bmb001592
4	8	21	7680	sw07312	585	729	0.8689		M		swu05328	swu05328
4	8	22	7764	sw07876	1628	842	2.0765		E	U2	Bmb006655	Bmb006655
4	9	1	7776	sw07684	105	248	1.0065				Bmb003992	Bmb003992
4	9	2	7860	sw07880	739	648	1.2608		M		Bmb006722	Bmb006722
4	9	3	7872	sw07688	6465	7100	0.8148		E		Bmb004038	Bmb004038
4	9	4	7956	sw07884	0	141	1.5974			U1.5	Bmb006766	Bmb006766
4	9	5	7968	sw07692	6618	5714	1.0666		E		Bmb004063	Bmb004063
4	9	6	8052	sw07888	265	354	1.0614				Bmb006793	Bmb006793
4	9	7	8064	sw07696	472	361	1.7064		M	U1.5	Bmb004123	Bmb004123
4	9	8	8148	sw08260	95	257	0.8997				Bmb012138	Bmb012138
4	9	9	8160	sw08068	4182	3131	1.2935		E		Bmb009422	Bmb009422
4	9	10	8244	sw08264	1539	1124	1.4081		E		Bmb012235	Bmb012235
4	9	11	8256	sw08072	311	323	1.3687				Bmb009458	Bmb009458
4	9	12	8340	sw08268	3202	3391	0.8901		E		Bmb012332	Bmb012332
4	9	13	8352	sw08076	17295	10648	1.4837		E		Bmb009552	Bmb009552
4	9	14	8436	sw08272	4003	2174	1.8662		E	U1.5	Bmb012372	Bmb012372
4	9	15	8448	sw08080	421	508	0.9953		M		Bmb009598	Bmb009598
4	9	16	8532	sw08644	25	113	2.1615			U2	Bmb017356	Bmb017356
4	9	17	8544	sw08452	337	407	1.0728		M		Bmb014850	Bmb014850
4	9	18	8628	sw08648	30	165	1.2006				Bmb017403	Bmb017403
4	9	19	8640	sw08456	3183	3015	1.0105		E		Bmb014894	Bmb014894
4	9	20	8724	sw08652	865	729	1.2796		E		Bmb017445	Bmb017445
4	9	21	8736	sw08460	51	141	1.9768			U1.5	Bmb014937	Bmb014937
4	9	22	8820	sw08656	1339	1385	0.9589		E		Bmb017500	Bmb017500
4	10	1	8832	sw08464	666	749	0.9552		M		Bmb014986	Bmb014986
4	10	2	8916	sw09028	31	213	0.7776				Bmb023275	Bmb023275
4	10	3	8928	sw08836	992	798	1.3205		E		Bmb020323	Bmb020323
4	10	4	9012	sw09032	144	322	0.8043				Bmb023326	Bmb023326
4	10	5	9024	sw08840	46	174	1.3082				Bmb020379	Bmb020379
4	10	6	9108	sw09036	42	149	1.6554			U1.5	Bmb023421	Bmb023421
4	10	7	9120	sw08844	54	165	1.5241			U1.5	Bmb020441	Bmb020441
4	10	8	9204	sw09040	247	350	1.0251				Bmb023457	Bmb023457
4	10	9	9216	sw08848	11	140	1.0464				Bmb020542	Bmb020542
4	10	10	9300	sw09412	3323	2431	1.3492		E		Bmb029695	Bmb029695
4	10	11	9312	sw09220	69	144	2.1403			U2	Bmb026226	Bmb026226
4	10	12	9396	sw09416	116	260	0.9856				Bmb029736	Bmb029736
4	10	13	9408	sw09224	32	226	0.708				Bmb026312	Bmb026312
4	10	14	9492	sw09420	78	244	0.8893				Bmb029780	Bmb029780
4	10	15	9504	sw09228	13	124	1.3818				Bmb026375	Bmb026375
4	10	16	9588	sw09424	4772	4245	1.0534		E		Bmb029843	Bmb029843
4	10	17	9600	sw09232	520	665	0.8675		M		Bmb026487	Bmb026487
4	10	18	9684	sw09796	2057	1777	1.1468		E		Bmb036114	Bmb036114
4	10	19	9696	sw09604	146	299	0.9095				Bmb032581	Bmb032581
4	10	20	9780	sw09800	358	405	1.1414		M		Bmb036231	Bmb036231
4	10	21	9792	sw09608	36	166	1.2807				Bmb032659	Bmb032659
4	10	22	9876	sw09804	134	267	1.0272				Bmb036293	Bmb036293
4	11	1	9888	sw09612	207	312	1.0742				Bmb032783	Bmb032783
4	11	2	9972	sw09808	1182	1130	1.0601		E		Bmb036406	Bmb036406
4	11	3	9984	sw09616	54	207	1.0198				Bmb032856	Bmb032856
4	11	4	10068	sw10180	61	197	1.165				Bmb045583
4	11	5	10080	sw09988	1384	1390	0.9895		E		Bmb039653	Bmb039653
4	11	6	10164	sw10184	7451	7585	0.8807		E		Bmb045728
4	11	7	10176	sw09992	172	230	1.5183			U1.5	Bmb039688	Bmb039688
4	11	8	10260	sw10188	4	121	0.8105				Bmb045796
4	11	9	10272	sw09996	25	129	1.7092			U1.5	Bmb039884	Bmb039884
4	11	10	10356	sw10192	300	352	1.1789				Bmb045897
4	11	11	10368	sw10000	6631	4812	1.2972		E		Bmb039921	Bmb039921
4	11	12	10452	sw10564	151	287	0.9925				Bmb000232	Bmb000232
4	11	13	10464	sw10372	33	137	1.7347			U1.5	swu05256	swu05256
4	11	14	10548	sw10568	8	103	1.5312			U1.5	Bmb000254	Bmb000254
4	11	15	10560	sw10376	5096	5379	0.8641		E		swu05906	swu05906
4	11	16	10644	sw10572	802	749	1.1486		E		Bmb000309	Bmb000309
4	11	17	10656	sw10380	255	494	0.6498		M	D1.5	swu06039
4	11	18	10740	sw10576	5	131	0.7864				Bmb000334	Bmb000334
4	11	19	10752	sw10384	67	210	1.0798				swu06189	swu06189
4	11	20	10836	sw10948	16	177	0.8081				Bmb002646	Bmb002646
4	11	21	10848	sw10756	1636	983	1.7507		E	U1.5	Bmb001437	Bmb001437
4	11	22	10932	sw10952	107	209	1.3593				Bmb002666	Bmb002666
4	12	1	10944	sw10760	1574	1604	0.966		E		Bmb001450	Bmb001450
4	12	2	11028	sw10956	184	295	1.083				Bmb002686	Bmb002686
4	12	3	11040	sw10764	24	155	1.2071				Bmb001469	Bmb001469
4	12	4	11124	sw10960	160	298	0.9709				Bmb002696	Bmb002696
4	12	5	11136	sw10768	76	206	1.1793				Bmb001481	Bmb001481
4	12	6	11220	sw11332	1387	1216	1.1542		E		Bmb005105	Bmb005105
4	12	7	11232	sw11140	56	260	0.683				Bmb003888	Bmb003888
4	12	8	11316	sw11336	135	295	0.883				Bmb005129	Bmb005129
4	12	9	11328	sw11144	90	259	0.8669				Bmb003932	Bmb003932
4	12	10	11412	sw11340	48	193	1.0976				Bmb005193	Bmb005193
4	12	11	11424	sw11148	137	279	0.9726				Bmb003963	Bmb003963
4	12	12	11508	sw11344	796	635	1.3903		M		Bmb005217	Bmb005217
4	12	13	11520	sw11152	1371	1402	0.9701		E		Bmb003983	Bmb003983
4	12	14	11604	sw11716	201	229	1.6854			U1.5	Bmb007652	Bmb007652
4	12	15	11616	sw11524	617	542	1.3146		M		Bmb006398	Bmb006398
4	12	16	11700	sw11720	5539	5253	0.97		E		Bmb007666	Bmb007666
4	12	17	11712	sw11528	336	334	1.3869				Bmb006406	Bmb006406
4	12	18	11796	sw11724	39	156	1.4871				Bmb007678	Bmb007678
4	12	19	11808	sw11532	30	182	1.0187				Bmb006448	Bmb006448
4	12	20	11892	sw11728	38	206	0.8954				Bmb007692	Bmb007692
4	12	21	11904	sw11536	775	1069	0.7274		E		Bmb006463	Bmb006463
4	12	22	11988	sw12100	213	381	0.8124				Bmb010161	Bmb010161
4	13	1	12000	sw11908	169	267	1.1917				Bmb008825	Bmb008825
4	13	2	12084	sw12104	24500	16376	1.3276		E		Bmb010171	Bmb010171
4	13	3	12096	sw11912	1833	1633	1.1142		E		Bmb008858	Bmb008858
4	13	4	12180	sw12108	846	583	1.6353		E	U1.5	Bmb010208	Bmb010208
4	13	5	12192	sw11916	791	1213	0.6412		E	D1.5	Bmb008867	Bmb008867
4	13	6	12276	sw12112	1064	990	1.1043		E		Bmb010231	Bmb010231
4	13	7	12288	sw11920	367	432	1.075		M		Bmb008881	Bmb008881
4	13	8	12372	sw12484	58	170	1.484				Bmb012488	Bmb012488
4	13	9	12384	sw12292	545	517	1.2394		M		Bmb011361	Bmb011361
4	13	10	12468	sw12488	1267	1375	0.9116		E		Bmb012529	Bmb012529
4	13	11	12480	sw12296	49	163	1.5085			U1.5	Bmb011384	Bmb011384
4	13	12	12564	sw12492	683	873	0.814		E		Bmb012550	Bmb012550
4	13	13	12576	sw12300	50	245	0.7273				Bmb011408	Bmb011408
4	13	14	12660	sw12496	91	213	1.2135				Bmb012564	Bmb012564
4	13	15	12672	sw12304	111	275	0.8775				Bmb011421	Bmb011421
4	13	16	12756	sw12868	1638	1844	0.8617		E		Bmb014854	Bmb014854
4	13	17	12768	sw12676	90	230	1.0586				Bmb013627	Bmb013627
4	13	18	12852	sw12872	27	246	0.5682			D1.5	Bmb014861	Bmb014861
4	13	19	12864	sw12680	5330	4496	1.1101		E		Bmb013673	Bmb013673
4	13	20	12948	sw12876	54	250	0.7268				Bmb014890	Bmb014890
4	13	21	12960	sw12684	1505	1278	1.1891		E		Bmb013681	Bmb013681
4	13	22	13044	sw12880	10517	10526	0.8819		E		Bmb014924	Bmb014924
4	14	1	13056	sw12688	4775	4665	0.9471		E		Bmb013709	Bmb013709
4	14	2	13140	sw13252	56	167	1.5255			U1.5	Bmb017246	Bmb017246
4	14	3	13152	sw13060	13	147	1.0379				Bmb016013	Bmb016013
4	14	4	13236	sw13256	21138	17318	1.0645		E		Bmb017268	Bmb017268
4	14	5	13248	sw13064	78	208	1.1715				Bmb016045	Bmb016045
4	14	6	13332	sw13260	11	111	1.5247			U1.5	Bmb017292	Bmb017292
4	14	7	13344	sw13068	365	260	2.1013			U2	Bmb016062	Bmb016062
4	14	8	13428	sw13264	45	144	1.8222			U1.5	Bmb017312	Bmb017312
4	14	9	13440	sw13072	32003	25844	1.0569		E		Bmb016094	Bmb016094
4	14	10	13524	sw13636	1038	1050	1.0058		E		Bmb019734	Bmb019734
4	14	11	13536	sw13444	136	175	2.0711			U2	Bmb018449	Bmb018449
4	14	12	13620	sw13640	489	588	0.9531		M		Bmb019753	Bmb019753
4	14	13	13632	sw13448	81	239	0.9385				Bmb018491	Bmb018491
4	14	14	13716	sw13644	35520	21815	1.4299		E		Bmb019787	Bmb019787
4	14	15	13728	sw13452	13350	9154	1.3323		E		Bmb018509	Bmb018509
4	14	16	13812	sw13648	231	261	1.5208			U1.5	Bmb019804	Bmb019804
4	14	17	13824	sw13456	299	364	1.1228				Bmb018521	Bmb018521
4	14	18	13908	sw14020	875	843	1.0881		E		Bmb022228	Bmb022228
4	14	19	13920	sw13828	98	156	2.1478			U2	Bmb021045	Bmb021045
4	14	20	14004	sw14024	233	266	1.4862				Bmb022252	Bmb022252
4	14	21	14016	sw13832	189	326	0.949				Bmb021062	Bmb021062
4	14	22	14100	sw14028	136	205	1.5838			U1.5	Bmb022271	Bmb022271
4	15	1	14112	sw13836	3460	2752	1.2243		E		Bmb021086	Bmb021086
4	15	2	14196	sw14032	27	124	1.894			U1.5	Bmb022306	Bmb022306
4	15	3	14208	sw13840	3538	4108	0.7963		E		Bmb021108	Bmb021108
4	15	4	14292	sw14404	242	233	1.8648			U1.5	Bmb024917	Bmb024917
4	15	5	14304	sw14212	70	254	0.7872				Bmb023515	Bmb023515
4	15	6	14388	sw14408	12960	11121	1.0372		E		Bmb024944	Bmb024944
4	15	7	14400	sw14216	5426	5739	0.8587		E		Bmb023547	Bmb023547
4	15	8	14484	sw14412	680	558	1.3952		M		Bmb024987	Bmb024987
4	15	9	14496	sw14220	1137	748	1.6366		E	U1.5	Bmb023576	Bmb023576
4	15	10	14580	sw14416	44	166	1.3916				Bmb025028	Bmb025028
4	15	11	14592	sw14224	115	162	2.1627			U2	Bmb023588	Bmb023588
4	15	12	14676	sw14788	18	177	0.8451				Bmb027754	Bmb027754
4	15	13	14688	sw14596	89	179	1.6099			U1.5	Bmb026440	Bmb026440
4	15	14	14772	sw14792	507	483	1.2607		M		Bmb027789	Bmb027789
4	15	15	14784	sw14600	17	101	2.1907			U2	Bmb026459	Bmb026459
4	15	16	14868	sw14796	225	366	0.8969				Bmb027818	Bmb027818
4	15	17	14880	sw14604	65462	61493	0.855		E		Bmb026486	Bmb026486
4	15	18	14964	sw14800	2134	2626	0.7699		E		Bmb027848	Bmb026400;Bmb002130;Bmb027848
4	15	19	14976	sw14608	117	218	1.3205				Bmb026504	Bmb026504
4	15	20	15060	sw15172	249	272	1.5026			U1.5	Bmb030686	Bmb030686
4	15	21	15072	sw14980	90	270	0.8081				Bmb029169	Bmb029169
4	15	22	15156	sw15176	27	209	0.7574				Bmb030751	Bmb030751
4	16	1	15168	sw14984	22	227	0.5985			D1.5	Bmb029193	Bmb029193
4	16	2	15252	sw15180	114	195	1.5746			U1.5	Bmb030779	Bmb030779
4	16	3	15264	sw14988	118	244	1.1037				Bmb029224	Bmb029224
4	16	4	15348	sw15184	2175	1985	1.0755		E		Bmb030804	Bmb030804
4	16	5	15360	sw14992	1704	1631	1.0319		E		Bmb029264	Bmb029264
4	16	6	15444	sw15556	194	275	1.251				Bmb033639	Bmb033639
4	16	7	15456	sw15364	2975	3945	0.6935		E		Bmb032073	Bmb032073
4	16	8	15540	sw15560	291	296	1.475				Bmb033682	Bmb033682
4	16	9	15552	sw15368	121	259	1.0163				Bmb032113	Bmb032113
4	16	10	15636	sw15564	15177	13261	1.0081		E		Bmb033705	Bmb033705
4	16	11	15648	sw15372	576	491	1.3928		M		Bmb032169	Bmb032169
4	16	12	15732	sw15568	109	241	1.0767				Bmb033749	Bmb033749
4	16	13	15744	sw15376	141	174	2.1197			U2	Bmb032209	Bmb032209
4	16	14	15828	sw15940	546	757	0.7752		M		Bmb036700	Bmb036700
4	16	15	15840	sw15748	53	215	0.9381				Bmb035146	Bmb035146
4	16	16	15924	sw15944	98	233	1.0821				Bmb036754	Bmb036754
4	16	17	15936	sw15752	2542	1910	1.3276		E		Bmb035197	Bmb035197
4	16	18	16020	sw15948	1587	1298	1.2366		E		Bmb036773	Bmb036773
4	16	19	16032	sw15756	39	153	1.5388			U1.5	Bmb035234	Bmb035234
4	16	20	16116	sw15952	87	222	1.102				Bmb036799	Bmb036799
4	16	21	16128	sw15760	687	922	0.7677		E		Bmb035266	Bmb035266
4	16	22	16212	sw16324	4527	4243	0.9965		E		Bmb040376	Bmb040376
4	17	1	16224	sw16132	5696	5109	1.0311		E		Bmb038426	Bmb038426
4	17	2	16308	sw16328	3581	3963	0.8399		E		Bmb040421	Bmb040421
4	17	3	16320	sw16136	412	428	1.2121		M		Bmb038460	Bmb038460
4	17	4	16404	sw16332	1432	2213	0.6079		E	D1.5	Bmb040447	Bmb040447
4	17	5	16416	sw16140	185	342	0.8682				Bmb038492	Bmb038492
4	17	6	16500	sw16336	95	232	1.073				Bmb040515	Bmb040515
4	17	7	16512	sw16144	2768	3369	0.7682		E		Bmb038552	Bmb038552
4	17	8	16596	sw16708	34	193	0.963				Bmb045850
4	17	9	16608	sw16516	1068	341	3.9495		E	U2	Bmb042656	Bmb042656
4	17	10	16692	sw16712	168	312	0.9354				Bmb045904
4	17	11	16704	sw16520	206	249	1.5124			U1.5	Bmb042696	Bmb042696
4	17	12	16788	sw16716	15	170	0.8516				Bmb045981
4	17	13	16800	sw16524	761	425	2.1738		M	U2	Bmb042730	Bmb042730
4	17	14	16884	sw16720	17	212	0.6024			D1.5	Bmb045997
4	17	15	16896	sw16528	8	128	1.0247				Bmb042786	Bmb042786
4	17	16	16980	sw17092	68	197	1.2175				swu05313
4	17	17	16992	sw16900	118	247	1.0778				Bmb049094
4	17	18	17076	sw17096	1829	1458	1.2626		E		swu05438	swu05438
4	17	19	17088	sw16904	12	107	1.6797			U1.5	Bmb049105
4	17	20	17172	sw17100	13	169	0.8102				swu05624
4	17	21	17184	sw16908	5047	6789	0.6576		E	D1.5	Bmb049126
4	17	22	17268	sw17104	116	303	0.7701				swu05851
4	18	1	17280	sw16912	6	97	1.4374				Bmb049164
4	18	2	17364	sw17476	386	350	1.4748				Bmb034239	Bmb034239
4	18	3	17376	sw17284	387	415	1.1899		M		swu14383	swu14383
4	18	4	17460	sw17480	1664	1529	1.0812		E		Bmb034925	Bmb034925
4	18	5	17472	sw17288	35	297	0.4498			D2	swu14508	swu14508
4	18	6	17556	sw17484	15	219	0.5392			D1.5	Bmb035566
4	18	7	17568	sw17292	2068	1845	1.1059		E		swu14689	swu14689
4	18	8	17652	sw17488	37	189	1.0349				Bmb036778	Bmb036778
4	18	9	17664	sw17296	1489	1171	1.2985		E		swu14770	swu14770
4	18	10	17748	sw17860	1056	1394	0.7409		E		Bmb034575	Bmb034575
4	18	11	17760	sw17668	39	207	0.8966				Bmb029181	Bmb029181
4	18	12	17844	sw17864	563	361	2.0089		M	U2	Bmb035418	Bmb035418
4	18	13	17856	sw17672	1794	1391	1.3042		E		Bmb030656	Bmb030656
4	18	14	17940	sw17868	490	345	1.8712		M	U1.5	Bmb036372	Bmb036372
4	18	15	17952	sw17676	224	448	0.667		M	D1.5	Bmb031550	Bmb031550
4	18	16	18036	sw17872	120	189	1.7031			U1.5	Bmb037423	Bmb037423
4	18	17	18048	sw17680	365	429	1.0806		M		Bmb032282	Bmb032282
4	18	18	18132	sw18244	356	370	1.2756				Bmb010716	Bmb010716
4	18	19	18144	sw18052	177	214	1.7247			U1.5	Bmb028311	Bmb028311
4	18	20	18228	sw18248	2949	2958	0.9519		E		Bmb011163	Bmb011163
4	18	21	18240	sw18056	189	261	1.3247				Bmb029056	Bmb029056
4	18	22	18324	sw18252	3672	2747	1.3066		E		Bmb011544	Bmb011544
4	19	1	18336	sw18060	8585	9304	0.8149		E		Bmb030363	Bmb030363
4	19	2	18420	sw18256	7	117	1.1589				Bmb012374	Bmb012374
4	19	3	18432	sw18064	125	275	0.9401				Bmb030702	Bmb030702
4	19	4	18516	sw18628	134	350	0.6748				Bmb025834	Bmb025834
4	19	5	18528	sw18436	17	132	1.3994				Bmb030982	Bmb030982
4	19	6	18612	sw18632	747	735	1.0951		M		Bmb027724	Bmb027724
4	19	7	18624	sw18440	26	229	0.6344			D1.5	Bmb031659	Bmb031659
4	19	8	18708	sw18636	125	278	0.9237				Bmb028784	Bmb028784
4	19	9	18720	sw18444	372	493	0.9215		M		Bmb031874	Bmb031874
4	19	10	18804	sw18640	1677	2054	0.7829		E		Bmb031582	Bmb031582
4	19	11	18816	sw18448	64	205	1.1013				Bmb032306	Bmb032306
4	19	12	18900	sw19012	50	278	0.5805			D1.5	Bmb031240	Bmb031240
4	19	13	18912	sw18820	23	141	1.4006				Bmb004175	Bmb004175
4	19	14	18996	sw19016	6	183	0.4836			D2	Bmb033356	Bmb033356
4	19	15	19008	sw18824	604	854	0.7404		E		Bmb006316	Bmb006316
4	19	16	19092	sw19020	794	1201	0.6516		E	D1.5	Bmb034086	Bmb034086
4	19	17	19104	sw18828	136	209	1.5398			U1.5	Bmb008652	Bmb008652
4	19	18	19188	sw19024	105	300	0.7383				Bmb034641	Bmb034641
4	19	19	19200	sw18832	483	398	1.5374		M	U1.5	Bmb009673	Bmb009673
4	19	20	19284	sw19396	557	584	1.0879		M		Bmb014011	Bmb014011
4	19	21	19296	sw19204	112	285	0.8327				Bmb020447	Bmb020447
4	19	22	19380	sw19400	191	343	0.8847				Bmb019594	Bmb019594
4	20	1	19392	sw19208	28	98	2.9184			U2	Bmb021927	Bmb021927
4	20	2	19476	sw19404	9	200	0.5022			D1.5	Bmb021344	Bmb021344
4	20	3	19488	sw19212	4128	3501	1.124		E		Bmb025714	Bmb025714
4	20	4	19572	sw19408	10	221	0.4455			D2	Bmb023443	Bmb023443
4	20	5	19584	sw19216	147	219	1.4917				Bmb027400	Bmb027400
4	20	6	19668	sw19780	2307	1860	1.2324		E		Bmb016203	Bmb016203
4	20	7	19680	sw19588	3729	3419	1.0364		E		Bmb024086	Bmb024086
4	20	8	19764	sw19784	56	272	0.633			D1.5	Bmb016427	Bmb016427
4	20	9	19776	sw19592	60	247	0.7699				Bmb025419	Bmb025419
4	20	10	19860	sw19788	64	248	0.7869				Bmb016890	Bmb016890
4	20	11	19872	sw19596	5	189	0.4192			D2	Bmb025763	Bmb025763
4	20	12	19956	sw19792	69	259	0.7587				Bmb017232	Bmb017232
4	20	13	19968	sw19600	149	403	0.5846		M	D1.5	Bmb027162	Bmb027162
4	20	14	20052	sw20164	264	429	0.8083		M		Bmb043467	Bmb043467
4	20	15	20064	sw19972	848	980	0.8835		E		Bmb004293	Bmb004293
4	20	16	20148	sw20168	100	359	0.5379			D1.5	Bmb000127	Bmb000127
4	20	17	20160	sw19976	450	856	0.5531		E	D1.5	Bmb004612	Bmb004612
4	20	18	20244	sw20172	72	367	0.4296			D2	Bmb000962	Bmb000962
4	20	19	20256	sw19980	174	345	0.822				Bmb005842	Bmb005842
4	20	20	20340	sw20176	667	745	0.9628		M		Bmb001596	Bmb001596
4	20	21	20352	sw19984	2310	2890	0.7529		E		Bmb006650	Bmb006650
4	20	22	20436	sw20548	235	393	0.8343				Bmb020228	Bmb020228
4	21	1	20448	sw20356	44	243	0.7025				Bmb035136	Bmb035136
4	21	2	20532	sw20552	83	201	1.2805				Bmb020419	Bmb020419
4	21	3	20544	sw20360	1910	2024	0.9151		E		Bmb035589	Bmb035589
4	21	4	20628	sw20556	95	263	0.8686				Bmb021417	Bmb021417
4	21	5	20640	sw20364	6306	3382	1.8321		E	U1.5	Bmb036355	Bmb036355
4	21	6	20724	sw20560	26	210	0.7388				Bmb021778	Bmb021778
4	21	7	20736	sw20368	303	399	1.0014				Bmb037280	Bmb037280
4	21	8	20820	sw20932	144	220	1.4632				Bmb014317	Bmb014317
4	21	9	20832	sw20740	16	248	0.445			D2	Bmb003238	Bmb003238
4	21	10	20916	sw20936	204	313	1.0603				Bmb014552	Bmb014552
4	21	11	20928	sw20744	35	195	0.9574				Bmb003414	Bmb003414
4	21	12	21012	sw20940	595	883	0.7006		E		Bmb014790	Bmb014790
4	21	13	21024	sw20748	493	498	1.1801		M		Bmb003582	Bmb003582
4	21	14	21108	sw20944	73	177	1.5171			U1.5	Bmb014841	Bmb014841
4	21	15	21120	sw20752	2	93	0.9047				Bmb003720	Bmb003720
4	21	16	21204	sw21316	133	224	1.3523				Bmb037468	Bmb037468
4	21	17	21216	sw21124	50	145	1.8771			U1.5	Bmb024187	Bmb024187
4	21	18	21300	sw21320	321	415	1.0013		M		Bmb037838	Bmb037838
4	21	19	21312	sw21128	15	190	0.6936				Bmb024635	Bmb024635
4	21	20	21396	sw21324	465	419	1.3928		M		Bmb038102	Bmb038102
4	21	21	21408	sw21132	187	303	1.0512				Bmb024831	Bmb024831
4	21	22	21492	sw21328	336	551	0.7283		M		Bmb038742	Bmb038742
4	22	1	21504	sw21136	106	171	1.891			U1.5	Bmb025090	Bmb025090
4	22	2	21588	sw21700	9	147	0.8506				Contig301321GENE-1
4	22	3	21600	sw21508	653	750	0.9353		M		Bmb026895	Bmb026895
4	22	4	21684	sw21704	10	145	0.9161				Contig306602GENE+1ALT+1	swu07177
4	22	5	21696	sw21512	5739	5081	1.046		E		Bmb027706	Bmb027706
4	22	6	21780	sw21708	1846	1854	0.9735		E		Contig308490GENE+1	swu04648
4	22	7	21792	sw21516	2132	1827	1.1553		E		Bmb028642	Bmb028642
4	22	8	21876	sw21712	1616	1777	0.8854		E		Contig309020GENE-1
4	22	9	21888	sw21520	116	355	0.6005			D1.5	Bmb029308	Bmb029308
4	22	10	21972	sw22084	28	206	0.7955				Bmb009464	Bmb009464
4	22	11	21984	sw21892	599	1093	0.5462		E	D1.5	Contig301421GENE+1ALT+1	swu03407;swu01462;swu02101;swu11327;swu12296;swu05442;swu13825;swu14276;swu08741;swu01354;swu02613;swu02237;swu01658;swu05103;swu10521;swu02212;swu14951;swu12301;swu08327;swu10278;swu08472;swu05748;swu16312;swu09347;swu06421;swu10658;swu14804
4	22	12	22068	sw22088	2420	2715	0.8489		E		Bmb009995	Bmb009995
4	22	13	22080	sw21896	10983	12679	0.7497		E		Contig302664GENE+1ALT+2
4	22	14	22164	sw22092	843	1323	0.6206		E	D1.5	Bmb010287	Bmb010287
4	22	15	22176	sw21900	881	1242	0.6986		E		Contig304251GENE+1	swu16328
4	22	16	22260	sw22096	986	2020	0.4523		E	D2	Bmb010758	Bmb010758
4	22	17	22272	sw21904	356	525	0.8169		M		Contig304843GENE+1ALT+1	swu12972;swu01756
4	22	18	22356	sw22468	22	128	1.642			U1.5	U16320.1
[truncated: 22,290 more rows]

## Sheet: checked genes
APvsWT			Ratio=AP/WT
Block	Row	Column	ID	Name	Cy5 Intensity (AP)	Cy3 Intensity (WT)	ratio	GT	IV	RV	Archival BGI gene	BGI gene
1	1	18	108	sw00197	522	1270	0.5041		E	D1.5	Bmb002816	Bmb002816
1	1	20	204	sw00201	328	418	1.1398		M		Bmb002843	Bmb002843
1	1	21	216	sw00009	435	401	1.5236		M	U1.5	Bmb000112	Bmb000112
1	1	22	300	sw00205	1193	1418	0.9751		E		Bmb002909	Bmb002909
1	2	1	312	sw00013	3274	2643	1.3578		E		Bmb000259	Bmb000259
1	2	2	396	sw00577	205	463	0.6836		M		Bmb008323	Bmb008323
1	2	4	492	sw00581	2549	3207	0.8728		E		Bmb008413	Bmb008413
1	2	8	684	sw00589	301	454	0.9637		M		Bmb008529	Bmb008529
1	2	14	972	sw00969	183	410	0.7261		M		Bmb014154	Bmb014154
1	2	15	984	sw00777	378	584	0.8823		M		Bmb011388	Bmb011388
1	2	17	1080	sw00781	228	552	0.6084		M	D1.5	Bmb011411	Bmb011411
1	2	20	1260	sw01349	417	819	0.6623		E	D1.5	Bmb020481	Bmb020481
1	2	22	1356	sw01353	428	698	0.8089		M		Bmb020578	Bmb020578
1	3	6	1644	sw01733	148	411	0.6238		M	D1.5	Bmb027059	Bmb027059
1	3	7	1656	sw01541	381	782	0.6431		M	D1.5	Bmb023559	Bmb023559
1	3	12	1932	sw02113	1876	2250	0.9301		E		Bmb033600	Bmb033600
1	3	13	1944	sw01921	2333	2675	0.9636		E		Bmb029875	Bmb029875
1	3	14	2028	sw02117	17190	19976	0.8634		E		Bmb033627	Bmb033627
1	3	16	2124	sw02121	2364	3394	0.7654		E		Bmb033680	Bmb033680
1	3	17	2136	sw01929	2630	2993	0.9657		E		Bmb029999	Bmb029999
1	3	20	2316	sw02497	1320	1383	1.1018		E		Bmb042392	Bmb042392
1	3	21	2328	sw02305	677	783	1.0788		M		Bmb037574	Bmb037574
1	4	1	2424	sw02309	1720	1507	1.2961		E		Bmb037602	Bmb037602
1	4	5	2616	sw02317	49	421	0.3068		M	D2	Bmb037729	Bmb037729
1	4	9	2808	sw02693	533	391	1.8708		M	U1.5	Bmb047479
1	4	10	2892	sw02889	673	724	1.1678		M		swu16274
1	4	11	2904	sw02697	567	608	1.2109		M		Bmb047559
1	4	13	3000	sw02701	294	649	0.6291		M	D1.5	Bmb047832
1	4	16	3180	sw03269	6662	3179	2.2454		E	U2	Bmb007400	Bmb007400
1	4	21	3384	sw03085	517	813	0.8101		E		Bmb003744	Bmb003744
1	4	22	3468	sw03649	1558	1061	1.7026		E	U1.5	Bmb016160	Bmb016160
1	5	2	3564	sw03653	2591	2582	1.1068		E		Bmb016202	Bmb016202
1	5	4	3660	sw03657	1025	1054	1.1543		E		Bmb016303	Bmb016303
1	5	6	3756	sw03661	213	462	0.7065		M		Bmb016351	Bmb016351
1	5	12	4044	sw04041	5870	6464	0.9598		E		Bmb025306	Bmb025306
1	5	16	4236	sw04417	504	334	2.127		M	U2	Bmb034255	Bmb034255
1	5	20	4428	sw04425	416	374	1.5861		M	U1.5	Bmb034386	Bmb034386
1	5	22	4524	sw04429	16027	7755	2.1197		E	U2	Bmb034480	Bmb034480
1	6	1	4536	sw04237	976	717	1.6591		E	U1.5	Bmb029610	Bmb029610
1	6	10	5004	sw05185	4762	5130	0.9922		E		Bmb004320	Bmb004320
1	6	11	5016	sw04993	184	431	0.687		M		Bmb000716	Bmb000716
1	6	12	5100	sw05189	457	861	0.6804		E		Bmb004399	Bmb004399
1	6	13	5112	sw04997	7093	8273	0.8963		E		Bmb000763	Bmb000763
1	6	18	5388	sw05569	1129	1619	0.8053		E		Bmb010974	Bmb010974
1	6	20	5484	sw05573	11477	12452	0.9433		E		Bmb011001	Bmb011001
1	7	1	5592	sw05385	1938	1801	1.2067		E		Bmb007894	Bmb007894
1	7	2	5676	sw05581	1469	1505	1.1162		E		Bmb011130	Bmb011130
1	7	3	5688	sw05389	490	656	0.9771		M		Bmb007937	Bmb007937
1	7	4	5772	sw05953	254	448	0.8458		M		Bmb017800	Bmb017800
1	7	10	6060	sw05965	1143	1077	1.2504		E		Bmb017990	Bmb017990
1	7	11	6072	sw05773	3951	3587	1.1936		E		Bmb014771	Bmb014771
1	7	15	6264	sw06149	27109	22678	1.1833		E		Bmb021633	Bmb021633
1	7	16	6348	sw06345	605	425	1.9065		M	U1.5	Bmb025350	Bmb025350
1	7	17	6360	sw06153	222	451	0.7516		M		Bmb021687	Bmb021687
1	7	21	6552	sw06529	418	361	1.6604		M	U1.5	Bmb029249	Bmb029249
1	8	8	7020	sw07109	370	477	1.0894		M		Bmb043396	Bmb043396
1	8	9	7032	sw06917	519	654	1.0313		M		Bmb037388	Bmb037388
1	8	11	7128	sw06921	462	552	1.1245		M		Bmb037538	Bmb037538
1	8	14	7308	sw07489	473	583	1.0786		M		Bmb001288	Bmb001288
1	8	16	7404	sw07493	1661	1866	1.0037		E		Bmb001399	Bmb001399
1	8	17	7416	sw07301	1049	1429	0.8562		E		swu04258
1	8	22	7692	sw07873	1430	626	2.7394		E	U2	Bmb006621	Bmb006621
1	9	2	7788	sw07877	666	766	1.0886		M		Bmb006659	Bmb006659
1	9	3	7800	sw07685	1283	1999	0.7298		E		Bmb004006	Bmb004006
1	9	4	7884	sw07881	534	975	0.6851		E		Bmb006728	Bmb006728
1	9	5	7896	sw07689	865	1322	0.7745		E		Bmb004042	Bmb004042
1	9	6	7980	sw07885	1626	1104	1.7007		E	U1.5	Bmb006778	Bmb006778
1	9	9	8088	sw08065	4323	6106	0.7556		E		Bmb009406	Bmb009406
1	9	10	8172	sw08261	13460	16545	0.8244		E		Bmb012144	Bmb012144
1	9	13	8280	sw08073	1380	2096	0.7448		E		Bmb009467	Bmb009467
1	9	16	8460	sw08641	962	1137	1.0037		E		Bmb017333	Bmb017333
1	9	17	8472	sw08449	292	442	0.9682		M		Bmb014822	Bmb014822
1	9	21	8664	sw08457	553	576	1.2567		M		Bmb014898	Bmb014898
1	9	22	8748	sw08653	490	860	0.7263		E		Bmb017454	Bmb017454
1	10	3	8856	sw08833	719	894	0.9876		E		Bmb020307	Bmb020307
1	10	5	8952	sw08837	404	580	0.944		M		Bmb020346	Bmb020346
1	10	8	9132	sw09037	2586	2454	1.1633		E		Bmb023429	Bmb023429
1	10	9	9144	sw08845	2518	3953	0.6966		E		Bmb020466	Bmb020466
1	10	13	9336	sw09221	1525	842	2.1263		E	U2	Bmb026254	Bmb026254
1	10	16	9516	sw09421	433	516	1.1441		M		Bmb029796	Bmb029796
1	10	17	9528	sw09229	1993	1730	1.2928		E		Bmb026427	Bmb026427
1	10	18	9612	sw09793	1832	1437	1.4463		E		Bmb036034	Bmb036034
1	10	22	9804	sw09801	582	466	1.6641		M	U1.5	Bmb036265	Bmb036265
1	11	9	10200	sw09993	434	858	0.652		E	D1.5	Bmb039784	Bmb039784
1	11	11	10296	sw09997	629	821	0.9584		E		Bmb039885	Bmb039885
1	11	15	10488	sw10373	436	609	0.9569		M		swu05551	swu05551
1	11	18	10668	sw10573	2409	2251	1.1852		E		Bmb000314	Bmb000314
1	11	19	10680	sw10381	2210	2231	1.1002		E		swu06041	swu06041
1	11	20	10764	sw10945	513	434	1.6092		M	U1.5	Bmb002595	Bmb002595
1	11	21	10776	sw10753	2191	2429	0.9999		E		Bmb001422	Bmb001422
1	11	22	10860	sw10949	9408	4351	2.2782		E	U2	Bmb002647	Bmb002647
1	12	2	10956	sw10953	431	416	1.4477		M		Bmb002667	Bmb002667
1	12	3	10968	sw10761	519	327	2.2365		M	U2	Bmb001456	Bmb001456
1	12	7	11160	sw11137	1229	1007	1.4367		E		Bmb003878	Bmb003878
1	12	9	11256	sw11141	2485	1332	2.0958		E	U2	Bmb003913	Bmb003913
1	12	13	11448	sw11149	13682	12313	1.1327		E		Bmb003965	Bmb003965
1	12	14	11532	sw11713	439	225	2.9818		M	U2	Bmb007617	Bmb007617
1	12	21	11832	sw11533	510	814	0.7991		E		Bmb006450	Bmb006450
1	12	22	11916	sw12097	21475	17197	1.2503		E		Bmb010152	Bmb010152
1	13	3	12024	sw11909	1664	2450	0.7587		E		Bmb008827	Bmb008827
1	13	4	12108	sw12105	1621	2039	0.8942		E		Bmb010177	Bmb010177
1	13	8	12300	sw12481	1403	1500	1.0722		E		Bmb012475	Bmb012475
1	13	14	12588	sw12493	9541	7744	1.2803		E		Bmb012551	Bmb012551
1	13	16	12684	sw12865	1454	2394	0.6818		E		Bmb014846	Bmb014846
1	13	17	12696	sw12673	5534	5470	1.0753		E		Bmb013607	Bmb013607
1	13	19	12792	sw12677	1214	1435	0.9787		E		Bmb013648	Bmb013648
1	13	21	12888	sw12681	48041	25024	1.8707		E	U1.5	Bmb013674	Bmb013674
1	14	4	13164	sw13253	518	574	1.1916		M		Bmb017259	Bmb017259
1	14	9	13368	sw13069	376	449	1.1819		M		Bmb016063	Bmb016063
1	14	10	13452	sw13633	797	528	1.9198		M	U1.5	Bmb019709	Bmb019709
1	14	16	13740	sw13645	1121	1354	0.9648		E		Bmb019788	Bmb019788
1	14	17	13752	sw13453	2397	2214	1.2002		E		Bmb018510	Bmb018510
1	14	18	13836	sw14017	318	481	0.9461		M		Bmb022216	Bmb022216
1	14	20	13932	sw14021	1154	1078	1.26		E		Bmb022229	Bmb022229
1	14	21	13944	sw13829	7967	10614	0.778		E		Bmb021046	Bmb021046
1	15	2	14124	sw14029	290	483	0.8698		M		Bmb022273	Bmb022273
1	15	4	14220	sw14401	539	665	1.0477		M		Bmb024909	Bmb024909
1	15	5	14232	sw14209	4778	6326	0.8031		E		Bmb023494	Bmb023494
1	15	8	14412	sw14409	909	1416	0.7543		E		Bmb024949	Bmb024949
1	15	9	14424	sw14217	533	817	0.829		E		Bmb023548	Bmb023548
1	15	10	14508	sw14413	626	1116	0.6851		E		Bmb025002	Bmb025002
1	15	12	14604	sw14785	1742	2013	0.9708		E		Bmb027735	Bmb027735
1	15	15	14712	sw14597	1060	1466	0.8415		E		Bmb026441	Bmb026441
1	15	16	14796	sw14793	25967	24146	1.0642		E		Bmb027801	Bmb027801
1	15	18	14892	sw14797	239	527	0.6673		M	D1.5	Bmb027821	Bmb027821
1	15	19	14904	sw14605	4479	4286	1.1238		E		Bmb026497	Bmb026497
1	15	21	15000	sw14977	4096	4259	1.0368		E		Bmb029152	Bmb029152
1	16	2	15180	sw15177	47174	49681	0.9122		E		Bmb030760	Bmb030760
1	16	3	15192	sw14985	1209	1639	0.8483		E		Bmb029194	Bmb029194
1	16	6	15372	sw15553	537	912	0.7404		E		Bmb033587	Bmb033587
1	16	7	15384	sw15361	976	1651	0.6872		E		Bmb032044	Bmb032044
1	16	8	15468	sw15557	200	568	0.5264		M	D1.5	Bmb033649	Bmb033649
1	16	9	15480	sw15365	350	943	0.4846		E	D2	Bmb032080	Bmb032080
1	16	14	15756	sw15937	3237	3810	0.924		E		Bmb036665	Bmb036665
1	16	18	15948	sw15945	5557	12144	0.4772		E	D2	Bmb036757	Bmb036757
1	16	19	15960	sw15753	1612	1633	1.1204		E		Bmb035207	Bmb035207
1	16	21	16056	sw15757	3727	3858	1.0466		E		Bmb035237	Bmb035237
1	17	2	16236	sw16325	3091	3080	1.0977		E		Bmb040396	Bmb040396
1	17	5	16344	sw16137	597	592	1.3061		M		Bmb038461	Bmb038461
1	17	10	16620	sw16709	659	647	1.2959		M		Bmb045856
1	17	15	16824	sw16525	3440	3406	1.0993		E		Bmb042731	Bmb042731
1	17	22	17196	sw17101	861	940	1.1068		E		swu05628	swu05628
1	18	1	17208	sw16909	1375	1511	1.0442		E		Bmb049128
1	18	8	17580	sw17485	399	461	1.2071		M		Bmb035886	Bmb035886
1	18	13	17784	sw17669	795	1025	0.937		E		Bmb029538	Bmb029538
1	18	14	17868	sw17865	321	507	0.8984		M		Bmb035830	Bmb035830
1	18	15	17880	sw17673	319	471	0.9717		M		Bmb030764	Bmb030764
1	18	20	18156	sw18245	4255	4567	1.0018		E		Bmb010729	Bmb010729
1	18	22	18252	sw18249	8439	10769	0.8107		E		Bmb011281	Bmb011281
1	19	4	18444	sw18625	2725	2372	1.2678		E		Bmb024880	Bmb024880
1	19	8	18636	sw18633	2948	2540	1.2765		E		Bmb028244	Bmb028244
1	19	13	18840	sw18817	1141	1608	0.8193		E		Contig319945GENE-1ALT-1	Bmb020661
1	19	14	18924	sw19013	3228	3112	1.1334		E		Bmb031732	Bmb031732
1	19	16	19020	sw19017	13631	12596	1.1026		E		Bmb033562	Bmb033562
1	19	21	19224	sw19201	241	593	0.5868		M	D1.5	Bmb019450	Bmb019450
1	19	22	19308	sw19397	310	589	0.7353		M		Bmb016667	Bmb016667
1	20	6	19596	sw19777	3872	5513	0.7536		E		Bmb015817	Bmb015817
1	20	8	19692	sw19781	795	486	2.0988		M	U2	Bmb016256	Bmb016256
1	20	12	19884	sw19789	1940	2772	0.7759		E		Bmb017087	Bmb017087
1	20	16	20076	sw20165	357	502	0.9957		M		Bmb046085
1	20	19	20184	sw19977	26686	29159	0.9015		E		Bmb004673	Bmb004673
1	20	20	20268	sw20173	560	690	1.0423		M		Bmb001090	Bmb001090
1	21	5	20568	sw20361	1730	2223	0.871		E		Bmb035906	Bmb035906
1	21	13	20952	sw20745	247	451	0.8213		M		Bmb003542	Bmb003542
1	21	15	21048	sw20749	596	599	1.2874		M		Bmb003619	Bmb003619
1	21	19	21240	sw21125	26678	34237	0.765		E		Bmb024380	Bmb024380
1	21	20	21324	sw21321	1766	1697	1.1747		E		Bmb037849	Bmb037849
1	21	22	21420	sw21325	1271	862	1.7477		E	U1.5	Bmb038125	Bmb038125
1	22	1	21432	sw21133	3028	2841	1.1687		E		Bmb024844	Bmb024844
1	22	4	21612	sw21701	2810	3565	0.8617		E		Contig302199GENE-1ALT-1
1	22	7	21720	sw21513	427	610	0.9376		M		Bmb027820	Bmb027820
1	22	8	21804	sw21709	684	1034	0.8076		E		Contig308725GENE-2
1	22	11	21912	sw21889	740	440	2.1956		M	U2	Contig300670GENE+1	swu11972
1	22	13	22008	sw21893	8206	10195	0.8344		E		Contig301524GENE+1ALT+1
1	22	14	22092	sw22089	782	1197	0.7826		E		Bmb010032	Bmb010032
1	22	15	22104	sw21897	7955	4391	1.917		E	U1.5	Contig302777GENE+1	Bmb005636
1	22	18	22284	sw22465	3000	5360	0.6053		E	D1.5	Contig301450GENE-1ALT-1	swu13415;swu08048;swu01685
1	23	1	22488	sw22281	1062	1499	0.8236		E		Bmb027776	Bmb027776
1	23	4	22668	sw22849	3214	2821	1.2476		E		Contig016082GENE+1ALT+1	Bmb033423
1	23	12	23052	BGIBMGA008245	20490	16627	1.2361		E
1	23	14	23148	BGIBMGA000429	10352	9535	1.1206		E
1	23	15	23160	BGIBMGA014295	12220	13326	0.9357		E
1	23	16	23244	2th_018	10009	9813	1.053		E
2	1	18	132	sw00198	182	497	0.5214		M	D1.5	Bmb002832	Bmb002832
2	1	19	144	sw00006	411	682	0.7304		M		Bmb000100	Bmb000100
2	1	20	228	sw00202	281	525	0.6986		M		Bmb002875	Bmb002875
2	1	22	324	sw00206	976	1341	0.7946		E		Bmb002925	Bmb002925
2	2	1	336	sw00014	628	858	0.8402		E		Bmb000273	Bmb000273
2	2	3	432	sw00386	1123	1328	0.9193		E		Bmb005427	Bmb005427
2	2	6	612	sw00586	490	346	1.819		M	U1.5	Bmb008454	Bmb008454
2	2	7	624	sw00394	33110	20481	1.5788		E	U1.5	Bmb005542	Bmb005542
2	2	11	816	sw00770	632	870	0.8321		E		Bmb011236	Bmb011236
2	2	12	900	sw00966	4743	4712	1.0195		E		Bmb014069	Bmb014069
2	2	15	1008	sw00778	660	709	1.0822		M		Bmb011392	Bmb011392
2	2	19	1200	sw01154	5605	5883	0.9591		E		Bmb017248	Bmb017248
2	2	20	1284	sw01350	2997	1588	1.9885		E	U1.5	Bmb020506	Bmb020506
2	2	22	1380	sw01354	3534	3202	1.1363		E		Bmb020580	Bmb020580
2	3	2	1476	sw01358	2462	2026	1.2765		E		Bmb020649	Bmb020649
2	3	11	1872	sw01550	180	490	0.5262		M	D1.5	Bmb023786	Bmb023786
2	3	12	1956	sw02114	1650	1365	1.3009		E		Bmb033607	Bmb033607
2	3	15	2064	sw01926	1594	1693	1.0063		E		Bmb029963	Bmb029963
2	3	18	2244	sw02126	1709	1114	1.6605		E	U1.5	Bmb033753	Bmb033753
2	3	19	2256	sw01934	1850	2187	0.8929		E		Bmb030037	Bmb030037
2	3	20	2340	sw02498	306	495	0.8046		M		Bmb042419	Bmb042419
2	3	22	2436	sw02502	1134	1367	0.901		E		Bmb042490	Bmb042490
2	4	1	2448	sw02310	590	522	1.363		M		Bmb037605	Bmb037605
2	4	5	2640	sw02318	511	541	1.1481		M		Bmb037733	Bmb037733
2	4	6	2724	sw02882	518	690	0.8916		M		swu15532
2	4	10	2916	sw02890	1094	946	1.2779		E		swu16300	swu16300
2	4	12	3012	sw02894	1169	1411	0.8982		E		Bmb000003	Bmb000003
2	4	14	3108	sw03266	771	678	1.3109		M		Bmb007342	Bmb007342
2	4	16	3204	sw03270	2826	2909	1.0074		E		Bmb007409	Bmb007409
2	4	17	3216	sw03078	17839	16080	1.0919		E		Bmb003614	Bmb003614
2	4	21	3408	sw03086	505	456	1.3706		M		Bmb003746	Bmb003746
2	5	1	3504	sw03458	7054	7643	0.9237		E		Bmb011465	Bmb011465
2	5	2	3588	sw03654	5674	4559	1.2585		E		Bmb016214	Bmb016214
2	5	5	3696	sw03466	3866	4398	0.8949		E		Bmb011760	Bmb011760
2	5	7	3792	sw03470	1816	2294	0.8345		E		Bmb011839	Bmb011839
2	5	11	3984	sw03846	2149	2677	0.8388		E		Bmb020656	Bmb020656
2	5	12	4068	sw04042	1092	1498	0.7898		E		Bmb025323	Bmb025323
2	5	16	4260	sw04418	304	664	0.5727		M	D1.5	Bmb034263	Bmb034263
2	5	18	4356	sw04422	2897	2598	1.1592		E		Bmb034331	Bmb034331
2	5	19	4368	sw04230	2174	2485	0.9161		E		Bmb029407	Bmb029407
2	6	13	5136	sw04998	306	441	0.9213		M		Bmb000789	Bmb000789
2	6	15	5232	sw05002	43944	45022	0.9406		E		Bmb000881	Bmb000881
2	6	16	5316	sw05198	8851	7477	1.1835		E		Bmb004577	Bmb004577
2	6	17	5328	sw05006	5102	4123	1.2558		E		Bmb000988	Bmb000988
2	6	19	5424	sw05378	2135	1502	1.5135		E	U1.5	Bmb007781	Bmb007781
2	6	21	5520	sw05382	1391	1413	1.0622		E		Bmb007838	Bmb007838
2	7	1	5616	sw05386	48263	49351	0.9408		E		Bmb007897	Bmb007897
2	7	2	5700	sw05582	6195	5748	1.0843		E		Bmb011142	Bmb011142
2	7	6	5892	sw05958	703	1542	0.5011		E	D1.5	Bmb017855	Bmb017855
2	7	7	5904	sw05766	1980	2684	0.7721		E		Bmb014621	Bmb014621
2	7	8	5988	sw05962	197	519	0.5281		M	D1.5	Bmb017924	Bmb017924
2	7	9	6000	sw05770	414	687	0.7309		M		Bmb014650	Bmb014650
2	7	10	6084	sw05966	801	1423	0.6173		E	D1.5	Bmb018029	Bmb018029
2	7	11	6096	sw05774	1353	1899	0.7619		E		Bmb014776	Bmb014776
2	7	14	6276	sw06342	2945	4154	0.7272		E		Bmb025304	Bmb025304
2	7	16	6372	sw06346	44857	49140	0.8786		E		Bmb025378	Bmb025378
2	7	17	6384	sw06154	658	798	0.9489		M		Bmb021725	Bmb021725
2	7	18	6468	sw06350	17983	9047	1.9734		E	U1.5	Bmb025476	Bmb025476
2	8	1	6672	sw06534	1340	1033	1.4173		E		Bmb029419	Bmb029419
2	8	3	6768	sw06538	3278	2944	1.1509		E		Bmb029492	Bmb029492
2	8	7	6960	sw06914	2153	3248	0.689		E		Bmb037299	Bmb037299
2	8	9	7056	sw06918	3214	4588	0.715		E		Bmb037466	Bmb037466
2	8	10	7140	sw07114	2756	3385	0.8411		E		Bmb043598	swu11955
2	8	11	7152	sw06922	715	679	1.2205		M		Bmb037571	Bmb037571
2	8	14	7332	sw07490	340	454	0.9728		M		Bmb001343	Bmb001343
2	8	15	7344	sw07298	372	423	1.1397		M		swu04191	swu04191
2	8	21	7632	sw07310	4628	3543	1.3333		E		swu04963	swu04963
2	9	2	7812	sw07878	874	720	1.3804		E		Bmb006687	Bmb006687
2	9	3	7824	sw07686	1741	1874	0.9866		E		Bmb004017	Bmb004017
2	9	4	7908	sw07882	2968	3119	0.9837		E		Bmb006739	Bmb006739
2	9	7	8016	sw07694	1125	1013	1.2219		E		Bmb004084	Bmb004084
2	9	8	8100	sw08258	6162	2987	2.1041		E	U2	Bmb012112	Bmb012112
2	9	13	8304	sw08074	1030	1342	0.8365		E		Bmb009470	Bmb009470
2	9	14	8388	sw08270	3145	3840	0.8408		E		Bmb012355	Bmb012355
2	9	15	8400	sw08078	700	762	1.0564		M		Bmb009585	Bmb009585
2	10	1	8784	sw08462	4593	5182	0.8962		E		Bmb014974	Bmb014974
2	10	4	8964	sw09030	540	807	0.7808		E		Bmb023282	Bmb023282
2	10	7	9072	sw08842	228	411	0.788		M		Bmb020437	Bmb022948;Bmb020437
2	10	12	9348	sw09414	3123	1696	1.9353		E	U1.5	Bmb029719	Bmb029719
2	10	13	9360	sw09222	630	324	2.4441		M	U2	Bmb026257	Bmb026257
2	10	16	9540	sw09422	4800	4245	1.1478		E		Bmb029801	Bmb029801
2	10	17	9552	sw09230	993	718	1.5608		E	U1.5	Bmb026478	Bmb026478
2	10	18	9636	sw09794	1014	651	1.7653		E	U1.5	Bmb036075	Bmb036075
2	10	21	9744	sw09606	560	571	1.1768		M		Bmb032620	Bmb032620
2	11	2	9924	sw09806	700	844	0.9454		E		Bmb036333	Bmb036333
2	11	14	10500	sw10566	6402	6290	1.0223		E		Bmb000237	Bmb000237
2	11	18	10692	sw10574	4890	5087	0.9716		E		Bmb000321	Bmb000321
2	11	21	10800	sw10754	620	596	1.2342		M		Bmb001431	Bmb001431
2	12	3	10992	sw10762	10476	10906	0.9542		E		Bmb001461	Bmb001461
2	12	5	11088	sw10766	701	937	0.8463		E		Bmb001478	Bmb001478
2	12	9	11280	sw11142	34172	56304	0.5839		E	D1.5	Bmb003921	Bmb003921
2	12	10	11364	sw11338	1484	1048	1.5419		E	U1.5	Bmb005139	Bmb005139
2	12	13	11472	sw11150	7146	7421	0.9641		E		Bmb003969	Bmb003969
2	12	15	11568	sw11522	530	442	1.4818		M		Bmb006379	Bmb006379
2	12	17	11664	sw11526	798	693	1.3226		M		Bmb006401	Bmb006401
2	12	20	11844	sw11726	447	464	1.2048		M		Bmb007687	Bmb007687
2	12	22	11940	sw12098	1384	1705	0.8708		E		Bmb010153	Bmb010153
2	13	1	11952	sw11906	5260	4085	1.3064		E		Bmb008820	Bmb008820
2	13	3	12048	sw11910	341	548	0.7863		M		Bmb008832	Bmb008832
2	13	13	12528	sw12298	251	459	0.745		M		Bmb011398	Bmb011398
2	13	14	12612	sw12494	332	471	0.9125		M		Bmb012562	Bmb012562
2	13	15	12624	sw12302	2230	1510	1.5699		E	U1.5	Bmb011412	Bmb011412
2	13	18	12804	sw12870	284	411	0.9403		M		Bmb014859	Bmb014859
2	13	19	12816	sw12678	866	989	0.9762		E		Bmb013666	Bmb013666
2	13	20	12900	sw12874	1767	1824	1.0296		E		Bmb014887	Bmb014887
2	13	21	12912	sw12682	368	436	1.0907		M		Bmb013678	Bmb013678
2	14	7	13296	sw13066	480	400	1.5159		M	U1.5	Bmb016055	Bmb016055
2	14	13	13584	sw13446	441	543	0.9996		M		Bmb018474	Bmb018474
2	14	14	13668	sw13642	441	255	2.3775		M	U2	Bmb019771	Bmb019771
2	14	16	13764	sw13646	569	569	1.2008		M		Bmb019791	Bmb019791
2	14	17	13776	sw13454	10867	5024	2.1725		E	U2	Bmb018514	Bmb018514
2	14	18	13860	sw14018	2071	1986	1.1009		E		Bmb022219	Bmb022219
2	14	21	13968	sw13830	4970	5527	0.9072		E		Bmb021047	Bmb021047
2	15	3	14160	sw13838	571	598	1.1389		M		Bmb021102	Bmb021102
2	15	4	14244	sw14402	16843	14305	1.1613		E		Bmb024911	Bmb024911
2	15	11	14544	sw14222	556	286	2.5244		M	U2	Bmb023580	Bmb023580
2	15	12	14628	sw14786	935	957	1.0873		E		Bmb027741	Bmb027741
2	15	17	14832	sw14602	2048	1929	1.1219		E		Bmb026476	Bmb026476
2	15	18	14916	sw14798	1351	693	2.171		E	U2	Bmb027842	Bmb027842
2	15	20	15012	sw15170	473	464	1.2677		M		Bmb030671	Bmb030671
2	15	22	15108	sw15174	11353	14219	0.7896		E		Bmb030714	Bmb030714
2	16	3	15216	sw14986	12019	11566	1.0305		E		Bmb029204	Bmb029204
2	16	6	15396	sw15554	524	453	1.4272		M		Bmb033588	Bmb033588
2	16	7	15408	sw15362	2051	2607	0.8237		E		Bmb032063	Bmb032063
2	16	11	15600	sw15370	2839	3746	0.7803		E		Bmb032147	Bmb032147
2	16	15	15792	sw15746	5064	4940	1.0364		E		Bmb035132	Bmb035132
2	16	18	15972	sw15946	450	244	2.5464		M	U2	Bmb036763	Bmb036763
2	16	22	16164	sw16322	393	785	0.6011		M	D1.5	Bmb040367	Bmb040367
2	17	1	16176	sw16130	388	457	1.0807		M		Bmb038410	Bmb038410
2	17	4	16356	sw16330	12408	11575	1.0627		E		Bmb040439	Bmb040439
2	17	6	16452	sw16334	1111	729	1.7074		E	U1.5	Bmb040502	Bmb040502
2	17	18	17028	sw17094	923	943	1.0909		E		swu05386	swu05386
2	17	20	17124	sw17098	297	527	0.7289		M		swu05614	swu05614
2	18	3	17328	sw17282	425	550	0.9534		M		swu14335
2	18	6	17508	sw17482	13684	10205	1.3311		E		Bmb034978	Bmb034978
2	18	8	17604	sw17486	1620	1731	0.9987		E		Bmb036204	Bmb036204
2	18	9	17616	sw17294	656	892	0.8385		E		swu14761	swu14761
2	18	15	17904	sw17674	627	1028	0.6899		E		Bmb031014	Bmb031014
2	18	17	18000	sw17678	14310	16697	0.8443		E		Bmb032109	Bmb032109
2	18	18	18084	sw18242	9402	8337	1.1253		E		Bmb010572	Bmb010572
2	18	19	18096	sw18050	806	1401	0.6315		E	D1.5	Bmb028169	Bmb028169
2	18	20	18180	sw18246	470	553	1.039		M		Bmb010851	Bmb010851
2	19	4	18468	sw18626	2270	1945	1.2302		E		Bmb025300	Bmb025300
2	19	6	18564	sw18630	1344	1745	0.8262		E		Bmb027567	Bmb027567
2	19	7	18576	sw18438	1230	997	1.3531		E		Bmb031408	Bmb031408
2	19	8	18660	sw18634	1950	2507	0.816		E		Bmb028252	Bmb028252
2	19	13	18864	sw18818	384	508	0.9513		M		Bmb000857	Bmb000857
2	19	14	18948	sw19014	664	419	1.9313		M	U1.5	Bmb032561	Bmb032561
2	19	17	19056	sw18826	1875	2070	0.9575		E		Bmb007745	Bmb007745
2	19	18	19140	sw19022	5910	5988	0.9927		E		Bmb034223	Bmb034223
2	19	20	19236	sw19394	4680	1310	3.7499		E	U2	Bmb013333	Bmb013333
2	20	2	19428	sw19402	903	1901	0.5131		E	D1.5	Bmb020262	Bmb020262
2	20	7	19632	sw19586	4411	6372	0.6974		E		Bmb023938	Bmb023938
2	20	10	19812	sw19786	1586	1787	0.9466		E		Bmb016633	Bmb016633
2	20	12	19908	sw19790	209	467	0.6288		M	D1.5	Bmb017160	Bmb017160
2	20	13	19920	sw19598	21407	20506	1.0224		E		Bmb026245	Bmb026245
2	20	14	20004	sw20162	293	486	0.7928		M		Bmb043086	Bmb043086
2	20	15	20016	sw19970	588	556	1.2668		M		Bmb003950	Bmb003950
2	20	16	20100	sw20166	450	931	0.5656		E	D1.5	Bmb046614
2	20	19	20208	sw19978	965	1637	0.6389		E	D1.5	Bmb004944	Bmb004944
2	21	2	20484	sw20550	18653	13127	1.4025		E		Bmb020388	Bmb020388
2	21	6	20676	sw20558	394	480	1.0371		M		Bmb021740	Bmb021740
2	21	7	20688	sw20366	2658	2703	1.0231		E		Bmb036814	Bmb036814
2	21	9	20784	sw20738	4195	4803	0.8857		E		Bmb003175	Bmb003175
2	21	16	21156	sw21314	2300	1798	1.3517		E		Bmb037420	Bmb037420
2	21	20	21348	sw21322	5096	5081	1.0132		E		Bmb037947	Bmb037947
2	21	21	21360	sw21130	1830	1601	1.2194		E		Bmb024672	Bmb024672
2	22	2	21540	sw21698	902	972	1.0331		E		Contig300892GENE+1ALT+2	swu10952
2	22	6	21732	sw21706	1317	1645	0.8608		E		Contig308239GENE-1
2	22	7	21744	sw21514	309	527	0.7548		M		Bmb027915	Bmb027915
2	22	15	22128	sw21898	899	1407	0.6982		E		Contig303654GENE+1ALT+1	Bmb014725
2	22	18	22308	sw22466	11357	19690	0.5677		E	D1.5	Contig311900GENE+1	swu12149;swu07547
2	22	20	22404	sw22470	1094	1225	0.9749		E		BmPBLE51
2	22	21	22416	sw22278	792	1013	0.8741		E		Bmb027541	Bmb027541
2	23	4	22692	sw22850	1905	1057	1.9491		E	U1.5	Contig0263581GENE-1ALT-1
2	23	5	22704	sw22658	4479	7045	0.6392		E	D1.5	Bmb026584	Bmb026584
2	23	6	22788	sw22854	9693	11826	0.8136		E		Contig030800GENE-1ALT-1	swu12634;swu02844
2	23	15	23184	BGIBMGA011715	8377	13584	0.6114		E	D1.5
3	1	16	60	sw00195	1869	2034	0.9139		E		Bmb002802	Bmb002802
3	1	17	72	sw00003	9463	10089	0.844		E		Bmb000039	Bmb000039
3	1	18	156	sw00199	7504	11206	0.6048		E	D1.5	Bmb002837	Bmb002837
3	1	20	252	sw00203	6729	7236	0.8543		E		Bmb002882	Bmb002882
3	1	22	348	sw00207	172	404	0.6767		M		Bmb002935	Bmb002935
3	2	2	444	sw00579	5755	3244	1.678		E	U1.5	Bmb008362	Bmb008363;Bmb008362
3	2	3	456	sw00387	4168	3251	1.2241		E		Bmb005431	Bmb005431
3	2	6	636	sw00587	2441	2526	0.944		E		Bmb008481	Bmb008481
3	2	7	648	sw00395	699	855	0.944		E		Bmb005595	Bmb005595
3	2	8	732	sw00591	3704	2325	1.541		E	U1.5	Bmb008559	Bmb008559
3	2	14	1020	sw00971	526	681	0.9417		M		Bmb014220	Bmb014220
3	2	15	1032	sw00779	560	827	0.8023		E		Bmb011400	Bmb011400
3	2	19	1224	sw01155	7540	4815	1.4521		E		Bmb017261	Bmb017261
3	2	20	1308	sw01351	1632	2150	0.757		E		Bmb020547	Bmb020547
3	2	22	1404	sw01355	181	421	0.6691		M	D1.5	Bmb020583	Bmb020583
3	3	1	1416	sw01163	495	701	0.8643		M		Bmb017332	Bmb017332
3	3	4	1596	sw01731	6644	7124	0.8576		E		Bmb027040	Bmb027040
3	3	7	1704	sw01543	1287	1007	1.3707		E		Bmb023606	Bmb023606
3	3	8	1788	sw01739	528	762	0.8339		M		Bmb027133	Bmb027133
3	3	9	1800	sw01547	456	740	0.7562		M		Bmb023675	Bmb023675
3	3	11	1896	sw01551	4733	5966	0.7414		E		Bmb023791	Bmb023791
3	3	12	1980	sw02115	1339	1825	0.7464		E		Bmb033611	Bmb033611
3	3	14	2076	sw02119	819	932	0.9917		E		Bmb033651	Bmb033651
3	3	18	2268	sw02127	782	1371	0.623		E	D1.5	Bmb033770	Bmb033770
3	3	21	2376	sw02307	114	400	0.5097		M	D1.5	Bmb037585	Bmb037585
3	4	1	2472	sw02311	8723	9730	0.8096		E		Bmb037635	Bmb037635
3	4	3	2568	sw02315	329	413	1.1211		M		Bmb037699	Bmb037699
3	4	13	3048	sw02703	26304	9105	2.5335		E	U2	Bmb048004	swu11893
3	4	14	3132	sw03267	691	794	1.014		M		Bmb007362	Bmb007362
3	4	15	3144	sw03075	2695	2556	1.0263		E		Bmb003525	Bmb003525
3	4	18	3324	sw03275	3623	2653	1.3165		E		Bmb007477	Bmb007477
3	4	20	3420	sw03279	283	502	0.7866		M		Bmb007596	Bmb007596
3	5	1	3528	sw03459	142	460	0.4977		M	D2	Bmb011476	Bmb011476
3	5	2	3612	sw03655	667	809	0.9622		E		Bmb016217	Bmb016217
3	5	4	3708	sw03659	4981	3397	1.3909		E		Bmb016323	Bmb016323
3	5	10	3996	sw04039	15683	10546	1.3172		E		Bmb025287	Bmb025287
3	5	11	4008	sw03847	842	942	1.0061		E		Bmb020659	Bmb020659
3	5	13	4104	sw03851	343	454	1.038		M		Bmb020739	Bmb020739
3	5	15	4200	sw03855	271	418	0.9378		M		Bmb020860	Bmb020860
3	5	20	4476	sw04427	685	679	1.1956		M		Bmb034415	Bmb034415
3	6	2	4668	sw04803	126	419	0.5147		M	D1.5	Bmb047363
3	6	5	4776	sw04615	1324	1395	0.9865		E		Bmb040089	Bmb040089
3	6	6	4860	sw04811	338	501	0.9128		M		Bmb047686
3	6	8	4956	sw04815	319	409	1.1036		M		Bmb047863	Bmb020548
3	6	15	5256	sw05003	394	555	0.9247		M		Bmb000950	Bmb000950
3	6	16	5340	sw05199	253	688	0.4959		M	D2	Bmb004581	Bmb004581
3	6	17	5352	sw05007	298	561	0.7221		M		Bmb001023	Bmb001023
3	7	3	5736	sw05391	12348	13416	0.8151		E		Bmb007985	Bmb007985
3	7	4	5820	sw05955	3015	2305	1.2729		E		Bmb017815	Bmb017815
3	7	7	5928	sw05767	3335	2834	1.135		E		Bmb014623	Bmb014623
3	7	9	6024	sw05771	4822	2831	1.6257		E	U1.5	Bmb014672	Bmb014672
3	7	11	6120	sw05775	6811	4319	1.4719		E		Bmb014801	Bmb014801
3	7	13	6216	sw06147	7190	5723	1.1605		E		Bmb021549	Bmb021549
3	7	20	6588	sw06723	694	273	3.3761		M	U2	Bmb033188	Bmb033188
3	7	22	6684	sw06727	674	836	0.9376		E		Bmb033245	Bmb033245
3	8	1	6696	sw06535	6392	7012	0.8397		E		Bmb029422	Bmb029422
3	8	2	6780	sw06731	2846	3361	0.8165		E		Bmb033309	Bmb033309
3	8	4	6876	sw06735	1140	1674	0.7056		E		Bmb033368	Bmb033368
3	8	11	7176	sw06923	430	655	0.8249		M		Bmb037572	Bmb037572
3	8	17	7464	sw07303	813	1025	0.888		E		swu04402
3	8	18	7548	sw07499	1460	488	3.4019		E	U2	Bmb001458	Bmb001458
3	8	19	7560	sw07307	922	911	1.1328		E		swu04753	swu04753
3	9	4	7932	sw07883	486	448	1.4126		M		Bmb006759	Bmb006759
3	9	5	7944	sw07691	3869	1761	2.1397		E	U2	Bmb004059	Bmb004059
3	9	9	8136	sw08067	351	464	1.0302		M		Bmb009416	Bmb009416
3	9	14	8412	sw08271	6685	4346	1.4364		E		Bmb012369	Bmb012369
3	9	15	8424	sw08079	580	887	0.7667		E		Bmb009593	Bmb009593
3	9	17	8520	sw08451	4529	5486	0.7745		E		Bmb014849	Bmb014849
3	9	19	8616	sw08455	2011	2708	0.7288		E		Bmb014885	Bmb014885
3	9	20	8700	sw08651	395	459	1.1531		M		Bmb017423	Bmb017423
3	9	21	8712	sw08459	716	837	0.9875		E		Bmb014926	Bmb014926
3	10	4	8988	sw09031	636	713	1.06		M		Bmb023286	Bmb023286
3	10	5	9000	sw08839	511	361	1.8917		M	U1.5	Bmb020374	Bmb020374
3	10	7	9096	sw08843	700	678	1.221		M		Bmb020439	Bmb020439
3	10	9	9192	sw08847	888	1120	0.8719		E		Bmb020523	Bmb020523
3	10	12	9372	sw09415	1188	1799	0.6781		E		Bmb029726	Bmb029726
3	10	13	9384	sw09223	547	704	0.9395		M		Bmb026295	Bmb026295
3	10	16	9564	sw09423	2984	2712	1.0661		E		Bmb029809	Bmb029809
3	10	20	9756	sw09799	2557	2930	0.8474		E		Bmb036219	Bmb036219
3	11	3	9960	sw09615	5039	4083	1.1643		E		Bmb032821	Bmb032821
3	11	5	10056	sw09987	753	785	1.1088		M		Bmb039642	Bmb039642
3	11	8	10236	sw10187	22854	17618	1.1222		E		Bmb045787
3	11	11	10344	sw09999	904	1029	0.973		E		Bmb039913	Bmb039913
3	11	13	10440	sw10371	4989	5102	0.9168		E		swu05207	swu05207
3	11	16	10620	sw10571	1194	1639	0.7534		E		Bmb000306	Bmb000306
3	11	17	10632	sw10379	646	574	1.3661		M		swu05999	swu05999
3	11	21	10824	sw10755	471	339	1.901		M	U1.5	Bmb001434	Bmb001434
3	11	22	10908	sw10951	2018	1693	1.1901		E		Bmb002654	Bmb002654
3	12	1	10920	sw10759	2352	1439	1.6333		E	U1.5	Bmb001447	Bmb001447
3	12	3	11016	sw10763	37250	27687	1.1377		E		Bmb001465	Bmb001465
3	12	7	11208	sw11139	3991	2414	1.5939		E	U1.5	Bmb003880	Bmb003880
3	12	14	11580	sw11715	8950	7335	1.1107		E		Bmb007647	Bmb007647
3	12	18	11772	sw11723	2470	2130	1.1392		E		Bmb007675	Bmb007675
3	12	19	11784	sw11531	7516	5494	1.2634		E		Bmb006444	Bmb006444
3	12	21	11880	sw11535	415	432	1.2896		M		Bmb006461	Bmb006461
3	12	22	11964	sw12099	1585	1372	1.1848		E		Bmb010157	Bmb010157
3	13	2	12060	sw12103	1164	1198	1.0356		E		Bmb010165	Bmb010165
3	13	11	12456	sw12295	350	403	1.2133		M		Bmb011381	Bmb011381
3	13	14	12636	sw12495	433	505	1.1157		M		Bmb012563	Bmb012563
3	13	15	12648	sw12303	1811	2402	0.7455		E		Bmb011417	Bmb011417
3	13	18	12828	sw12871	3563	3511	0.9709		E		Bmb014860	Bmb014860
3	13	22	13020	sw12879	4494	4333	0.9799		E		Bmb014913	Bmb014913
3	14	4	13212	sw13255	3462	1755	1.9284		E	U1.5	Bmb017266	Bmb017266
3	14	6	13308	sw13259	727	658	1.3045		M		Bmb017283	Bmb017283
3	14	9	13416	sw13071	5558	4474	1.1653		E		Bmb016092	Bmb016092
3	14	10	13500	sw13635	305	487	0.8673		M		Bmb019729	Bmb019729
3	14	15	13704	sw13451	666	895	0.86		E		Bmb018503	Bmb018503
3	14	16	13788	sw13647	851	846	1.1417		E		Bmb019797	Bmb019797
3	14	17	13800	sw13455	598	432	1.7585		M	U1.5	Bmb018519	Bmb018519
3	14	19	13896	sw13827	14678	11488	1.1311		E		Bmb021040	Bmb021040
3	14	21	13992	sw13831	13540	11816	1.0159		E		Bmb021058	Bmb021058
3	15	1	14088	sw13835	2540	2002	1.2479		E		Bmb021084	Bmb021084
3	15	4	14268	sw14403	8163	7575	0.9827		E		Bmb024913	Bmb024913
3	15	7	14376	sw14215	6918	8004	0.791		E		Bmb023533	Bmb023533
3	15	9	14472	sw14219	285	412	0.9959		M		Bmb023571	Bmb023571
3	15	14	14748	sw14791	7652	8382	0.8316		E		Bmb027786	Bmb027786
3	15	16	14844	sw14795	266	741	0.4753		M	D2	Bmb027813	Bmb027813
3	15	18	14940	sw14799	1146	1645	0.7225		E		Bmb027845	Bmb027845
3	15	22	15132	sw15175	3505	3380	0.9938		E		Bmb030721	Bmb030721
3	16	4	15324	sw15183	721	869	0.9545		E		Bmb030803	Bmb030803
3	16	6	15420	sw15555	10750	12136	0.7898		E		Bmb033626	Bmb033626
3	16	10	15612	sw15563	18763	20994	0.7735		E		Bmb033699	Bmb033699
3	16	11	15624	sw15371	402	854	0.5765		E	D1.5	Bmb032148	Bmb032148
3	16	12	15708	sw15567	334	748	0.5708		M	D1.5	Bmb033748	Bmb033748
3	16	14	15804	sw15939	2620	3203	0.7917		E		Bmb036681	Bmb036681
3	16	15	15816	sw15747	381	694	0.6955		M		Bmb035141	Bmb035141
3	16	16	15900	sw15943	1514	932	1.7281		E	U1.5	Bmb036747	Bmb036747
3	16	17	15912	sw15751	2305	2234	1.0144		E		Bmb035195	Bmb035195
3	16	19	16008	sw15755	1051	514	2.3876		E	U2	Bmb035228	Bmb035228
3	16	22	16188	sw16323	4651	4614	0.9497		E		Bmb040370	Bmb040370
3	17	2	16284	sw16327	410	370	1.5269		M	U1.5	Bmb040403	Bmb040403
3	17	3	16296	sw16135	1095	1274	0.9153		E		Bmb038430	Bmb038430
3	17	5	16392	sw16139	10511	9932	0.9498		E		Bmb038479	Bmb038479
3	17	6	16476	sw16335	444	640	0.8707		M		Bmb040513	Bmb040513
3	17	15	16872	sw16527	6254	6757	0.8542		E		Bmb042767	Bmb042767
3	17	16	16956	sw17091	1780	1627	1.1017		E		swu05201	swu05201
3	17	22	17244	sw17103	524	603	1.0758		M		swu05817
3	18	17	18024	sw17679	1378	1205	1.1994		E		Bmb032274	Bmb032274
3	19	1	18312	sw18059	10526	6615	1.4459		E		Bmb030246	Bmb030246
3	19	2	18396	sw18255	1967	2052	0.9511		E		Bmb012108	Bmb012108
3	19	5	18504	sw18435	1447	967	1.5931		E	U1.5	Bmb030836	Bmb030836
3	19	6	18588	sw18631	579	741	0.934		M		Bmb027682	Bmb027682
3	19	8	18684	sw18635	409	437	1.257		M		Bmb028580	Bmb028580
3	19	11	18792	sw18447	4875	1594	2.9665		E	U2	Bmb031991	Bmb031991
3	19	12	18876	sw19011	910	510	2.1154		E	U2	Bmb030637	Bmb030637
3	19	16	19068	sw19019	1219	1292	0.9941		E		Bmb034064	Bmb034064
3	19	18	19164	sw19023	1478	1427	1.0654		E		Bmb034257	Bmb034257
3	19	19	19176	sw18831	537	632	1.0428		M		Bmb009505	Bmb009505
3	20	9	19752	sw19591	1376	1085	1.3429		E		Bmb025254	Bmb025254
3	20	15	20040	sw19971	1039	690	1.7096		E	U1.5	Bmb004087	Bmb004087
3	20	16	20124	sw20167	7783	4482	1.6125		E	U1.5	Contig306362GENE-1	Bmb012688
3	21	2	20508	sw20551	1440	1613	0.9113		E		Bmb020417	Bmb020417
3	21	5	20616	sw20363	1903	2758	0.678		E		Bmb036173	Bmb036173
3	21	6	20700	sw20559	1159	1189	1.0396		E		Bmb021749	Bmb021749
3	21	8	20796	sw20931	2737	2916	0.9098		E		Bmb014307	Bmb014307
3	21	9	20808	sw20739	5859	6533	0.8302		E		Bmb003235	Bmb003235
3	21	10	20892	sw20935	15990	15298	0.9159		E		Bmb014445	Bmb014445
3	21	11	20904	sw20743	1635	958	1.7994		E	U1.5	Bmb003333	Bmb003333
3	21	14	21084	sw20943	8013	8169	0.8929		E		Bmb014840	Bmb014840
3	21	15	21096	sw20751	843	1081	0.8654		E		Bmb003704	Bmb003704
3	21	17	21192	sw21123	448	505	1.1483		M		Bmb024126	Bmb024126
3	21	19	21288	sw21127	548	805	0.8112		E		Bmb024604	Bmb024604
3	21	20	21372	sw21323	2892	2835	0.9882		E		Bmb037989	Bmb037989
3	22	1	21480	sw21135	7354	8882	0.7537		E		Bmb025037	Bmb025037
3	22	9	21864	sw21519	471	540	1.111		M		Bmb029151	Bmb029151
3	22	13	22056	sw21895	1236	606	2.3078		E	U2	Contig301536GENE+1ALT+1	Bmb011366
3	22	15	22152	sw21899	361	441	1.119		M		Contig304215GENE+1	Bmb009005
3	22	17	22248	sw21903	1835	1937	0.9444		E		Contig304690GENE+1ALT+1	swu14633;swu05076
3	22	18	22332	sw22467	10736	9068	1.0648		E		Contig318598GENE-1	swu16037
3	22	19	22344	sw22275	7660	6306	1.1165		E		Bmb026816	Bmb026816
3	22	20	22428	sw22471	19923	18319	0.9431		E		swu09325	swu13396;swu09325;swu12915;swu12327;swu01775;swu09225
3	22	21	22440	sw22279	269	609	0.601		M	D1.5	Bmb027610	Bmb005764;Bmb027610
3	23	1	22536	sw22283	894	706	1.4547		E		Bmb027978	Bmb027978
3	23	2	22620	sw22479	693	1011	0.7804		E		swu00839	swu00839
3	23	4	22716	sw22851	4278	4595	0.8794		E		Contig029634GENE-1ALT-1	swu09357;swu14935
3	23	5	22728	sw22659	888	1244	0.7774		E		Bmb026637	Bmb026637
3	23	6	22812	sw22855	10806	11323	0.8525		E		Contig033926GENE-1ALT-1	swu15075
3	23	7	22824	sw22663	512	493	1.3243		M		Bmb026825	Bmb026825
3	23	8	22908	sw22859	65462	41961	1.2897		E		Contig047404GENE-1ALT-1	Bmb040666
3	23	9	22920	sw22667	65450	43813	1.2337		E		Bmb027401	Bmb026398;Bmb027401
3	23	10	23004	sw22863	7388	6258	1.0864		E		Contig200655GENE+1ALT+1
3	23	12	23100	BGIBMGA001274	4680	3473	1.2797		E
3	23	16	23292	2th_064	933	1087	0.9426		E
4	1	18	180	sw00200	295	514	0.7054		M		Bmb002842	Bmb002842
4	1	22	372	sw00208	2382	1774	1.345		E		Bmb002986	Bmb002986
4	2	1	384	sw00016	530	644	0.9183		M		Bmb000287	Bmb000287
4	2	8	756	sw00592	986	741	1.4302		E		Bmb008590	Bmb008590
4	2	9	768	sw00400	216	512	0.5379		M	D1.5	Bmb005738	Bmb005738
4	2	10	852	sw00964	605	645	1.0422		M		Bmb014026	Bmb014026
4	2	12	948	sw00968	310	563	0.6578		M	D1.5	Bmb014122	Bmb014122
4	2	14	1044	sw00972	2267	2001	1.1143		E		Bmb014234	Bmb014234
4	2	18	1236	sw01348	567	459	1.4917		M		Bmb020474	Bmb020474
4	2	19	1248	sw01156	650	860	0.7898		E		Bmb017271	Bmb017271
4	2	22	1428	sw01356	665	707	1.0227		M		Bmb020588	Bmb020588
4	3	4	1620	sw01732	6291	6253	0.913		E		Bmb027041	Bmb027041
4	3	6	1716	sw01736	889	706	1.3672		E		Bmb027103	Bmb027103
4	3	10	1908	sw01744	1177	814	1.5364		E	U1.5	Bmb027256	Bmb027256
4	3	12	2004	sw02116	2960	3503	0.7891		E		Bmb033613	Bmb033613
4	3	19	2304	sw01936	577	644	0.9966		M		Bmb030059	Bmb030059
4	3	22	2484	sw02504	6114	5343	1.0572		E		Bmb042522	Bmb042522
4	4	1	2496	sw02312	2040	2066	0.9602		E		Bmb037663	Bmb037663
4	4	6	2772	sw02884	2803	2971	0.8974		E		swu15956	swu15956
4	4	10	2964	sw02892	25099	15259	1.475		E		AF295563.1
4	4	20	3444	sw03280	1884	1112	1.7674		E	U1.5	Bmb007620	Bmb007620
4	5	1	3552	sw03460	16258	14044	1.0174		E		Bmb011542	Bmb011542
4	5	3	3648	sw03464	1333	1363	0.9722		E		Bmb011724	Bmb011724
4	5	4	3732	sw03660	2849	1366	2.185		E	U2	Bmb016341	Bmb016341
4	5	5	3744	sw03468	250	418	0.8009		M		Bmb011830	Bmb011830
4	5	9	3936	sw03844	600	654	1.0164		M		Bmb020619	Bmb020619
4	5	16	4308	sw04420	226	443	0.6824		M		Bmb034310	Bmb034310
4	5	20	4500	sw04428	4182	5651	0.6622		E	D1.5	Bmb034452	Bmb034452
4	5	21	4512	sw04236	3828	4183	0.8479		E		Bmb029594	Bmb029594
4	5	22	4596	sw04432	328	404	1.0587		M		Bmb034578	Bmb034578
4	6	1	4608	sw04240	2198	1904	1.1397		E		Bmb029694	Bmb029694
4	6	5	4800	sw04616	5395	5554	0.8856		E		Bmb040109	Bmb040109
4	6	7	4896	sw04620	3090	3565	0.8099		E		Bmb040234	Bmb040234
4	6	8	4980	sw04816	236	478	0.6345		M	D1.5	Bmb047866
4	6	14	5268	sw05196	17663	14704	1.0559		E		Bmb004554	Bmb004554
4	6	17	5376	sw05008	8730	6060	1.3428		E		Bmb001049	Bmb001049
4	6	19	5472	sw05380	266	416	0.8488		M		Bmb007824	Bmb007824
4	7	11	6144	sw05776	327	483	0.8397		M		Bmb014877	Bmb014877
4	7	12	6228	sw06340	43462	39001	0.9219		E		Bmb025296	Bmb025296
4	7	15	6336	sw06152	492	804	0.6511		E	D1.5	Bmb021681	Bmb021681
4	7	16	6420	sw06348	807	898	0.9317		E		Bmb025443	Bmb025443
4	7	18	6516	sw06352	472	466	1.2346		M		Bmb025517	Bmb025517
4	7	21	6624	sw06532	636	962	0.6755		E		Bmb029391	Bmb029391
4	7	22	6708	sw06728	1227	1549	0.7702		E		Bmb033287	Bmb033287
4	8	1	6720	sw06536	1311	945	1.4492		E		Bmb029442	Bmb029442
4	8	6	6996	sw07108	3466	3042	1.0948		E		Bmb043386	Bmb043386
4	8	7	7008	sw06916	14945	12426	1.0668		E		Bmb037384	Bmb037384
4	8	13	7296	sw06928	890	664	1.4719		E		Bmb037703	Bmb037703
4	8	15	7392	sw07300	1416	1514	0.9199		E		swu04222	swu04222
4	8	20	7668	sw07504	21780	30307	0.5855		E	D1.5	Bmb001592	Bmb001592
4	8	21	7680	sw07312	585	729	0.8689		M		swu05328	swu05328
4	8	22	7764	sw07876	1628	842	2.0765		E	U2	Bmb006655	Bmb006655
4	9	2	7860	sw07880	739	648	1.2608		M		Bmb006722	Bmb006722
4	9	3	7872	sw07688	6465	7100	0.8148		E		Bmb004038	Bmb004038
4	9	5	7968	sw07692	6618	5714	1.0666		E		Bmb004063	Bmb004063
4	9	7	8064	sw07696	472	361	1.7064		M	U1.5	Bmb004123	Bmb004123
4	9	9	8160	sw08068	4182	3131	1.2935		E		Bmb009422	Bmb009422
4	9	10	8244	sw08264	1539	1124	1.4081		E		Bmb012235	Bmb012235
4	9	12	8340	sw08268	3202	3391	0.8901		E		Bmb012332	Bmb012332
4	9	13	8352	sw08076	17295	10648	1.4837		E		Bmb009552	Bmb009552
4	9	14	8436	sw08272	4003	2174	1.8662		E	U1.5	Bmb012372	Bmb012372
4	9	15	8448	sw08080	421	508	0.9953		M		Bmb009598	Bmb009598
4	9	17	8544	sw08452	337	407	1.0728		M		Bmb014850	Bmb014850
4	9	19	8640	sw08456	3183	3015	1.0105		E		Bmb014894	Bmb014894
4	9	20	8724	sw08652	865	729	1.2796		E		Bmb017445	Bmb017445
4	9	22	8820	sw08656	1339	1385	0.9589		E		Bmb017500	Bmb017500
4	10	1	8832	sw08464	666	749	0.9552		M		Bmb014986	Bmb014986
4	10	3	8928	sw08836	992	798	1.3205		E		Bmb020323	Bmb020323
4	10	10	9300	sw09412	3323	2431	1.3492		E		Bmb029695	Bmb029695
4	10	16	9588	sw09424	4772	4245	1.0534		E		Bmb029843	Bmb029843
4	10	17	9600	sw09232	520	665	0.8675		M		Bmb026487	Bmb026487
4	10	18	9684	sw09796	2057	1777	1.1468		E		Bmb036114	Bmb036114
4	10	20	9780	sw09800	358	405	1.1414		M		Bmb036231	Bmb036231
4	11	2	9972	sw09808	1182	1130	1.0601		E		Bmb036406	Bmb036406
4	11	5	10080	sw09988	1384	1390	0.9895		E		Bmb039653	Bmb039653
4	11	6	10164	sw10184	7451	7585	0.8807		E		Bmb045728
4	11	11	10368	sw10000	6631	4812	1.2972		E		Bmb039921	Bmb039921
4	11	15	10560	sw10376	5096	5379	0.8641		E		swu05906	swu05906
4	11	16	10644	sw10572	802	749	1.1486		E		Bmb000309	Bmb000309
4	11	17	10656	sw10380	255	494	0.6498		M	D1.5	swu06039
4	11	21	10848	sw10756	1636	983	1.7507		E	U1.5	Bmb001437	Bmb001437
4	12	1	10944	sw10760	1574	1604	0.966		E		Bmb001450	Bmb001450
4	12	6	11220	sw11332	1387	1216	1.1542		E		Bmb005105	Bmb005105
4	12	12	11508	sw11344	796	635	1.3903		M		Bmb005217	Bmb005217
4	12	13	11520	sw11152	1371	1402	0.9701		E		Bmb003983	Bmb003983
4	12	15	11616	sw11524	617	542	1.3146		M		Bmb006398	Bmb006398
4	12	16	11700	sw11720	5539	5253	0.97		E		Bmb007666	Bmb007666
4	12	21	11904	sw11536	775	1069	0.7274		E		Bmb006463	Bmb006463
4	13	2	12084	sw12104	24500	16376	1.3276		E		Bmb010171	Bmb010171
4	13	3	12096	sw11912	1833	1633	1.1142		E		Bmb008858	Bmb008858
4	13	4	12180	sw12108	846	583	1.6353		E	U1.5	Bmb010208	Bmb010208
4	13	5	12192	sw11916	791	1213	0.6412		E	D1.5	Bmb008867	Bmb008867
4	13	6	12276	sw12112	1064	990	1.1043		E		Bmb010231	Bmb010231
4	13	7	12288	sw11920	367	432	1.075		M		Bmb008881	Bmb008881
4	13	9	12384	sw12292	545	517	1.2394		M		Bmb011361	Bmb011361
4	13	10	12468	sw12488	1267	1375	0.9116		E		Bmb012529	Bmb012529
4	13	12	12564	sw12492	683	873	0.814		E		Bmb012550	Bmb012550
4	13	16	12756	sw12868	1638	1844	0.8617		E		Bmb014854	Bmb014854
4	13	19	12864	sw12680	5330	4496	1.1101		E		Bmb013673	Bmb013673
4	13	21	12960	sw12684	1505	1278	1.1891		E		Bmb013681	Bmb013681
4	13	22	13044	sw12880	10517	10526	0.8819		E		Bmb014924	Bmb014924
4	14	1	13056	sw12688	4775	4665	0.9471		E		Bmb013709	Bmb013709
4	14	4	13236	sw13256	21138	17318	1.0645		E		Bmb017268	Bmb017268
4	14	9	13440	sw13072	32003	25844	1.0569		E		Bmb016094	Bmb016094
4	14	10	13524	sw13636	1038	1050	1.0058		E		Bmb019734	Bmb019734
4	14	12	13620	sw13640	489	588	0.9531		M		Bmb019753	Bmb019753
4	14	14	13716	sw13644	35520	21815	1.4299		E		Bmb019787	Bmb019787
4	14	15	13728	sw13452	13350	9154	1.3323		E		Bmb018509	Bmb018509
4	14	18	13908	sw14020	875	843	1.0881		E		Bmb022228	Bmb022228
4	15	1	14112	sw13836	3460	2752	1.2243		E		Bmb021086	Bmb021086
4	15	3	14208	sw13840	3538	4108	0.7963		E		Bmb021108	Bmb021108
4	15	6	14388	sw14408	12960	11121	1.0372		E		Bmb024944	Bmb024944
4	15	7	14400	sw14216	5426	5739	0.8587		E		Bmb023547	Bmb023547
4	15	8	14484	sw14412	680	558	1.3952		M		Bmb024987	Bmb024987
4	15	9	14496	sw14220	1137	748	1.6366		E	U1.5	Bmb023576	Bmb023576
4	15	14	14772	sw14792	507	483	1.2607		M		Bmb027789	Bmb027789
4	15	17	14880	sw14604	65462	61493	0.855		E		Bmb026486	Bmb026486
4	15	18	14964	sw14800	2134	2626	0.7699		E		Bmb027848	Bmb026400;Bmb002130;Bmb027848
4	16	4	15348	sw15184	2175	1985	1.0755		E		Bmb030804	Bmb030804
4	16	5	15360	sw14992	1704	1631	1.0319		E		Bmb029264	Bmb029264
4	16	7	15456	sw15364	2975	3945	0.6935		E		Bmb032073	Bmb032073
4	16	10	15636	sw15564	15177	13261	1.0081		E		Bmb033705	Bmb033705
4	16	11	15648	sw15372	576	491	1.3928		M		Bmb032169	Bmb032169
4	16	14	15828	sw15940	546	757	0.7752		M		Bmb036700	Bmb036700
4	16	17	15936	sw15752	2542	1910	1.3276		E		Bmb035197	Bmb035197
4	16	18	16020	sw15948	1587	1298	1.2366		E		Bmb036773	Bmb036773
4	16	21	16128	sw15760	687	922	0.7677		E		Bmb035266	Bmb035266
4	16	22	16212	sw16324	4527	4243	0.9965		E		Bmb040376	Bmb040376
4	17	1	16224	sw16132	5696	5109	1.0311		E		Bmb038426	Bmb038426
4	17	2	16308	sw16328	3581	3963	0.8399		E		Bmb040421	Bmb040421
4	17	3	16320	sw16136	412	428	1.2121		M		Bmb038460	Bmb038460
4	17	4	16404	sw16332	1432	2213	0.6079		E	D1.5	Bmb040447	Bmb040447
4	17	7	16512	sw16144	2768	3369	0.7682		E		Bmb038552	Bmb038552
4	17	9	16608	sw16516	1068	341	3.9495		E	U2	Bmb042656	Bmb042656
4	17	13	16800	sw16524	761	425	2.1738		M	U2	Bmb042730	Bmb042730
4	17	18	17076	sw17096	1829	1458	1.2626		E		swu05438	swu05438
4	17	21	17184	sw16908	5047	6789	0.6576		E	D1.5	Bmb049126
4	18	3	17376	sw17284	387	415	1.1899		M		swu14383	swu14383
4	18	4	17460	sw17480	1664	1529	1.0812		E		Bmb034925	Bmb034925
4	18	7	17568	sw17292	2068	1845	1.1059		E		swu14689	swu14689
4	18	9	17664	sw17296	1489	1171	1.2985		E		swu14770	swu14770
4	18	10	17748	sw17860	1056	1394	0.7409		E		Bmb034575	Bmb034575
4	18	12	17844	sw17864	563	361	2.0089		M	U2	Bmb035418	Bmb035418
4	18	13	17856	sw17672	1794	1391	1.3042		E		Bmb030656	Bmb030656
4	18	14	17940	sw17868	490	345	1.8712		M	U1.5	Bmb036372	Bmb036372
4	18	15	17952	sw17676	224	448	0.667		M	D1.5	Bmb031550	Bmb031550
4	18	17	18048	sw17680	365	429	1.0806		M		Bmb032282	Bmb032282
4	18	20	18228	sw18248	2949	2958	0.9519		E		Bmb011163	Bmb011163
4	18	22	18324	sw18252	3672	2747	1.3066		E		Bmb011544	Bmb011544
4	19	1	18336	sw18060	8585	9304	0.8149		E		Bmb030363	Bmb030363
4	19	6	18612	sw18632	747	735	1.0951		M		Bmb027724	Bmb027724
4	19	9	18720	sw18444	372	493	0.9215		M		Bmb031874	Bmb031874
4	19	10	18804	sw18640	1677	2054	0.7829		E		Bmb031582	Bmb031582
4	19	15	19008	sw18824	604	854	0.7404		E		Bmb006316	Bmb006316
4	19	16	19092	sw19020	794	1201	0.6516		E	D1.5	Bmb034086	Bmb034086
4	19	19	19200	sw18832	483	398	1.5374		M	U1.5	Bmb009673	Bmb009673
4	19	20	19284	sw19396	557	584	1.0879		M		Bmb014011	Bmb014011
4	20	3	19488	sw19212	4128	3501	1.124		E		Bmb025714	Bmb025714
4	20	6	19668	sw19780	2307	1860	1.2324		E		Bmb016203	Bmb016203
4	20	7	19680	sw19588	3729	3419	1.0364		E		Bmb024086	Bmb024086
4	20	13	19968	sw19600	149	403	0.5846		M	D1.5	Bmb027162	Bmb027162
4	20	14	20052	sw20164	264	429	0.8083		M		Bmb043467	Bmb043467
4	20	15	20064	sw19972	848	980	0.8835		E		Bmb004293	Bmb004293
4	20	17	20160	sw19976	450	856	0.5531		E	D1.5	Bmb004612	Bmb004612
4	20	20	20340	sw20176	667	745	0.9628		M		Bmb001596	Bmb001596
4	20	21	20352	sw19984	2310	2890	0.7529		E		Bmb006650	Bmb006650
4	21	3	20544	sw20360	1910	2024	0.9151		E		Bmb035589	Bmb035589
4	21	5	20640	sw20364	6306	3382	1.8321		E	U1.5	Bmb036355	Bmb036355
4	21	12	21012	sw20940	595	883	0.7006		E		Bmb014790	Bmb014790
4	21	13	21024	sw20748	493	498	1.1801		M		Bmb003582	Bmb003582
4	21	18	21300	sw21320	321	415	1.0013		M		Bmb037838	Bmb037838
4	21	20	21396	sw21324	465	419	1.3928		M		Bmb038102	Bmb038102
4	21	22	21492	sw21328	336	551	0.7283		M		Bmb038742	Bmb038742
4	22	3	21600	sw21508	653	750	0.9353		M		Bmb026895	Bmb026895
4	22	5	21696	sw21512	5739	5081	1.046		E		Bmb027706	Bmb027706
4	22	6	21780	sw21708	1846	1854	0.9735		E		Contig308490GENE+1	swu04648
4	22	7	21792	sw21516	2132	1827	1.1553		E		Bmb028642	Bmb028642
4	22	8	21876	sw21712	1616	1777	0.8854		E		Contig309020GENE-1
4	22	11	21984	sw21892	599	1093	0.5462		E	D1.5	Contig301421GENE+1ALT+1	swu03407;swu01462;swu02101;swu11327;swu12296;swu05442;swu13825;swu14276;swu08741;swu01354;swu02613;swu02237;swu01658;swu05103;swu10521;swu02212;swu14951;swu12301;swu08327;swu10278;swu08472;swu05748;swu16312;swu09347;swu06421;swu10658;swu14804
4	22	12	22068	sw22088	2420	2715	0.8489		E		Bmb009995	Bmb009995
4	22	13	22080	sw21896	10983	12679	0.7497		E		Contig302664GENE+1ALT+2
4	22	14	22164	sw22092	843	1323	0.6206		E	D1.5	Bmb010287	Bmb010287
4	22	15	22176	sw21900	881	1242	0.6986		E		Contig304251GENE+1	swu16328
4	22	16	22260	sw22096	986	2020	0.4523		E	D2	Bmb010758	Bmb010758
4	22	17	22272	sw21904	356	525	0.8169		M		Contig304843GENE+1ALT+1	swu12972;swu01756
4	22	21	22464	sw22280	906	876	1.0783		E		Bmb027687	Bmb027687
4	23	2	22644	sw22480	1154	1200	0.9647		E		swu03089	swu03089
4	23	4	22740	sw22852	2706	1122	2.5768		E	U2	Contig029766GENE-1ALT-1	swu02288
4	23	5	22752	sw22660	2233	2711	0.78		E		Bmb026639	Bmb026639
4	23	6	22836	sw22856	545	857	0.6661		E	D1.5	Contig0357361GENE+1ALT+1	Bmb031472
4	23	7	22848	sw22664	1177	614	2.1387		E	U2	Bmb026833	Bmb026833;Bmb020115;Bmb017137;Bmb030296;Bmb030476;Bmb042324
4	23	8	22932	sw22860	2434	2266	1.0463		E		Contig059517GENE-1ALT-1
4	23	9	22944	sw22668	2039	2937	0.6467		E	D1.5	Bmb027458	Bmb005273;Bmb022418;Bmb027458
4	23	11	23040	sw22672	6614	8037	0.7263		E		Bmb028151	Bmb043177
4	23	13	23136	BGIBMGA008262	43831	41748	0.8616		E
5	1	17	23	sw00017	713	963	0.8186		E		Bmb000292	Bmb000292
5	1	22	299	sw00221	1796	1050	1.8912		E	U1.5	Bmb003249	Bmb003249
5	2	2	395	sw00593	18700	23493	0.8156		E		Bmb008613	Bmb008613
5	2	10	779	sw00977	234	459	0.7068		M		Bmb014378	Bmb014378
5	2	13	887	sw00789	832	1104	0.8211		E		Bmb011495	Bmb011495
5	2	14	971	sw00985	1283	811	1.7687		E	U1.5	Bmb014481	Bmb014481
5	2	17	1079	sw00797	234	475	0.6771		M		Bmb011646	Bmb011646
5	2	18	1163	sw01361	328	463	0.9366		M		Bmb020681	Bmb020681
5	3	3	1463	sw01181	4366	1771	2.7743		E	U2	Bmb017679	Bmb017679
5	3	7	1655	sw01557	16860	18320	0.9528		E		Bmb023869	Bmb023869
5	3	8	1739	sw01753	886	1291	0.7385		E		Bmb027450	Bmb027450
5	3	9	1751	sw01561	833	1100	0.8258		E		Bmb023966	Bmb023966
5	3	11	1847	sw01565	1024	1208	0.9168		E		Bmb024029	Bmb024029
5	3	14	2027	sw02133	763	745	1.1619		M		Bmb033886	Bmb033886
5	3	18	2219	sw02141	543	376	1.8762		M	U1.5	Bmb034075	Bmb034075
5	3	21	2327	sw02321	213	409	0.7544		M		Bmb037782	Bmb037782
5	4	13	2999	sw02717	690	628	1.283		M		Bmb048453
5	4	14	3083	sw03281	2194	2532	0.9338		E		Bmb007621	Bmb007621
5	4	21	3383	sw03101	750	689	1.2482		M		Bmb004009	Bmb004009
5	5	5	3671	sw03481	910	1124	0.881		E		Bmb012086	Bmb012086
5	5	6	3755	sw03677	1147	1477	0.8323		E		Bmb016778	Bmb016778
5	5	8	3851	sw04049	183	426	0.6343		M	D1.5	Bmb025447	Bmb025447
5	5	9	3863	sw03857	1456	872	1.8562		E	U1.5	Bmb020895	Bmb020895
5	5	11	3959	sw03861	466	877	0.6054		E	D1.5	Bmb020946	Bmb020946
5	5	15	4151	sw03869	1214	1058	1.2556		E		Bmb021142	Bmb021142
5	6	9	4919	sw04637	11099	11969	0.9702		E		Bmb040945	Bmb040945
5	6	21	5495	sw05397	3251	1480	2.4593		E	U2	Bmb008139	Bmb008139
5	7	1	5591	sw05401	495	620	0.9564		M		Bmb008184	Bmb008184
5	7	4	5771	sw05969	300	463	0.8675		M		Bmb018109	Bmb018109
5	7	6	5867	sw05973	1485	1739	0.9169		E		Bmb018316	Bmb018316
5	7	9	5975	sw05785	1381	2120	0.6919		E		Bmb015054	Bmb015054
5	7	16	6347	sw06361	1029	1014	1.1138		E		Bmb025637	Bmb025637
5	7	19	6455	sw06173	505	592	1.0284		M		Bmb022240	Bmb022240
5	7	20	6539	sw06737	257	434	0.8207		M		Bmb033469	Bmb033469
5	8	2	6731	sw06745	825	912	1.003		E		Bmb033646	Bmb033646
5	8	15	7319	sw07313	4141	4952	0.8928		E		swu05363	swu05363
5	8	16	7403	sw07509	2478	2810	0.9513		E		Bmb001619	Bmb001619
5	8	17	7415	sw07317	822	585	1.6393		E	U1.5	swu06276	swu06276
5	8	19	7511	sw07321	2524	2525	1.0839		E		swu06739	swu06739
5	8	21	7607	sw07325	1312	1523	0.9259		E		swu07707	swu07707
5	9	2	7787	sw07893	8071	8771	0.97		E		Bmb006852	Bmb006852
5	9	3	7799	sw07701	2865	3704	0.8286		E		Bmb004182	Bmb004182
5	9	6	7979	sw07901	1315	1656	0.8501		E		Bmb006965	Bmb006965
5	9	10	8171	sw08277	603	707	0.9873		M		Bmb012395	Bmb012395
5	9	12	8267	sw08281	1089	1492	0.781		E		Bmb012446	Bmb012446
5	9	13	8279	sw08089	829	728	1.2921		E		Bmb009702	Bmb009702
5	9	14	8363	sw08285	784	948	0.9142		E		Bmb012483	Bmb012483
5	9	15	8375	sw08093	1176	1295	0.9807		E		Bmb009757	Bmb009757
5	9	16	8459	sw08657	9071	9789	0.9743		E		Bmb017508	Bmb017508
5	9	17	8471	sw08465	337	514	0.8467		M		Bmb014997	Bmb014997
5	9	19	8567	sw08469	268	418	0.891		M		Bmb015032	Bmb015032
5	9	21	8663	sw08473	518	425	1.5555		M	U1.5	Bmb015062	Bmb015062
5	9	22	8747	sw08669	950	953	1.0993		E		Bmb017642	Bmb017642
5	10	2	8843	sw09041	423	352	1.6297		M	U1.5	Bmb023458	Bmb023458
5	10	4	8939	sw09045	13069	15096	0.8989		E		Bmb023556	Bmb023556
5	10	5	8951	sw08853	1431	2124	0.7167		E		Bmb020626	Bmb020626
5	10	6	9035	sw09049	559	955	0.653		E	D1.5	Bmb023618	Bmb023618
5	10	12	9323	sw09429	1450	1321	1.192		E		Bmb029889	Bmb029889
5	10	15	9431	sw09241	445	735	0.7103		M		Bmb026667	Bmb026667
5	10	17	9527	sw09245	618	954	0.7197		E		Bmb026729	Bmb026729
5	10	19	9623	sw09617	2006	1248	1.7715		E	U1.5	Bmb032872	Bmb032872
5	10	22	9803	sw09817	1716	2251	0.8162		E		Bmb036565	Bmb036565
5	11	2	9899	sw09821	1154	610	2.1716		E	U2	Bmb036637	Bmb036637
5	11	3	9911	sw09629	1812	1519	1.299		E		Bmb033116	Bmb033116
5	11	4	9995	sw10193	22823	24165	0.9717		E		Bmb045955	swu06322;swu03723
5	11	12	10379	sw10577	460	369	1.6565		M	U1.5	Bmb000335	Bmb000335
5	11	14	10475	sw10581	1352	1577	0.9212		E		Bmb000368	Bmb000368
5	11	16	10571	sw10585	924	925	1.1041		E		Bmb000388	Bmb000388
5	11	17	10583	sw10393	3014	3685	0.8782		E		swu06897
5	11	18	10667	sw10589	493	452	1.3832		M		Bmb000414	Bmb000414
5	11	21	10775	sw10769	2540	2754	0.9968		E		Bmb001485	Bmb001485
5	12	1	10871	sw10773	7140	9323	0.8018		E		Bmb001518	Bmb001518
5	12	6	11147	sw11345	570	345	2.1709		M	U2	Bmb005223	Bmb005223
5	12	11	11351	sw11161	675	610	1.2986		M		Bmb004041	Bmb004041
5	12	12	11435	sw11357	404	303	1.8771		M	U1.5	Bmb005298	Bmb005298
5	12	13	11447	sw11165	969	1004	1.0605		E		Bmb004075	Bmb004075
5	12	14	11531	sw11729	24773	21787	1.1792		E		Bmb007695	Bmb007695
5	12	15	11543	sw11537	4162	3383	1.3408		E		Bmb006467	Bmb006467
5	12	16	11627	sw11733	966	628	1.765		E	U1.5	Bmb007728	Bmb007728
5	12	17	11639	sw11541	29566	30964	0.9761		E		Bmb006485	Bmb006485
5	12	18	11723	sw11737	703	838	0.9407		E		Bmb007760	Bmb007760
5	12	19	11735	sw11545	17205	16261	1.1031		E		Bmb006505	Bmb006505
5	12	22	11915	sw12113	1326	1311	1.0957		E		Bmb010233	Bmb010233
5	13	2	12011	sw12117	960	1315	0.7844		E		Bmb010273	Bmb010273
5	13	3	12023	sw11925	5090	5348	1.0177		E		Bmb008941	Bmb008941
5	13	7	12215	sw11933	39260	30249	1.3387		E		Bmb009022	Bmb009022
5	13	8	12299	sw12497	304	459	0.8881		M		Bmb012566	Bmb012566
5	13	12	12491	sw12505	357	404	1.1884		M		Bmb012603	Bmb012603
5	13	13	12503	sw12313	1471	1213	1.3226		E		Bmb011482	Bmb011482
5	13	15	12599	sw12317	2017	2634	0.8212		E		Bmb011519	Bmb011519
5	13	16	12683	sw12881	717	891	0.8968		E		Bmb014930	Bmb014930
5	13	17	12695	sw12689	981	1138	0.9372		E		Bmb013723	Bmb013723
5	13	18	12779	sw12885	576	972	0.6582		E	D1.5	Bmb014956	Bmb014956
5	13	22	12971	sw12893	1601	1938	0.8865		E		Bmb015023	Bmb015023
5	14	8	13355	sw13277	42707	34916	1.2543		E		Bmb017397	Bmb017397
5	14	10	13451	sw13649	370	438	1.1129		M		Bmb019810	Bmb019810
5	14	11	13463	sw13457	1312	1395	1.0152		E		Bmb018533	Bmb018533
5	14	13	13559	sw13461	851	662	1.4734		E		Bmb018546	Bmb018546
5	14	15	13655	sw13465	817	798	1.1501		E		Bmb018568	Bmb018568
5	14	17	13751	sw13469	2582	1923	1.4732		E		Bmb018582	Bmb018582
5	14	22	14027	sw14041	11728	11729	1.049		E		Bmb022350	Bmb022350
5	15	1	14039	sw13849	1509	1234	1.3342		E		Bmb021147	Bmb021147
5	15	3	14135	sw13853	7663	10019	0.7993		E		Bmb021164	Bmb021164
5	15	7	14327	sw14229	5570	7668	0.7633		E		Bmb023648	Bmb023648
5	15	9	14423	sw14233	3029	3790	0.8569		E		Bmb023690	Bmb023690
5	15	10	14507	sw14429	911	1404	0.6936		E		Bmb025167	Bmb025167
5	15	11	14519	sw14237	472	619	0.9179		M		Bmb023712	Bmb023712
5	15	18	14891	sw14813	1167	1361	0.9234		E		Bmb027974	Bmb027974
5	15	20	14987	sw15185	19405	13049	1.5742		E	U1.5	Bmb030806	Bmb030806
5	15	22	15083	sw15189	649	1013	0.706		E		Bmb030855	Bmb030855
5	16	1	15095	sw14997	164	475	0.5051		M	D1.5	Bmb029279	Bmb029279
5	16	4	15275	sw15197	237	519	0.6151		M	D1.5	Bmb030908	Bmb030908
5	16	5	15287	sw15005	785	1061	0.8085		E		Bmb029326	Bmb029326
5	16	6	15371	sw15569	555	922	0.6737		E		Bmb033758	Bmb033758
5	16	7	15383	sw15377	1081	805	1.5004		E	U1.5	Bmb032220	Bmb032220
5	16	9	15479	sw15381	13775	11812	1.2287		E		Bmb032241	Bmb032241
5	16	11	15575	sw15385	1633	2298	0.7588		E		Bmb032265	Bmb032265
5	16	14	15755	sw15953	13894	17356	0.8265		E		Bmb036815	Bmb036815
5	16	17	15863	sw15765	4366	5058	0.9219		E		Bmb035323	Bmb035323
5	16	19	15959	sw15769	1047	1149	0.99		E		Bmb035344	Bmb035344
5	16	21	16055	sw15773	1689	1618	1.1304		E		Bmb035374	Bmb035374
5	17	1	16151	sw16145	2391	2391	1.0843		E		Bmb038577	Bmb038577
5	17	6	16427	sw16349	177	502	0.4993		M	D2	Bmb040662	Bmb040662
5	17	9	16535	sw16529	2270	2925	0.8328		E		Bmb042787	Bmb042787
5	17	12	16715	sw16729	167	450	0.5505		M	D1.5	Bmb046133
5	17	14	16811	sw16733	329	468	0.928		M		Bmb046178
5	17	20	17099	sw17113	1795	1766	1.1002		E		swu06191	swu06191
5	17	21	17111	sw16921	1109	1490	0.7966		E		CN211659.1
5	18	3	17303	sw17297	1088	861	1.4051		E		swu14827	swu14827
5	18	4	17387	sw17493	2350	2061	1.2425		E		Bmb037261	Bmb037261
5	18	8	17579	sw17501	540	719	0.8735		M		Bmb038652	Bmb038652
5	18	9	17591	sw17309	8640	6561	1.4127		E		swu15360	swu12621
5	18	11	17687	sw17681	1163	1242	1.0137		E		Bmb032526	Bmb032526
5	18	14	17867	sw17881	666	754	1.0066		M		Bmb039597	Bmb039597
5	19	1	18263	sw18073	1334	2162	0.654		E	D1.5	Bmb032136	Bmb032136
5	19	3	18359	sw18077	418	210	3.0364		M	U2	Bmb033407	Bmb033407
5	19	7	18551	sw18453	1786	1653	1.1721		E		Bmb032746	Bmb032746
5	19	9	18647	sw18457	817	681	1.3726		E		Bmb033022	Bmb033022
5	19	13	18839	sw18833	514	647	0.941		M		Bmb010713	Bmb010713
5	19	15	18935	sw18837	1788	1022	1.9376		E	U1.5	Bmb012364	Bmb012364
5	19	16	19019	sw19033	826	463	2.1533		E	U2	Bmb038384	Bmb038384
5	19	19	19127	sw18845	5204	7640	0.7145		E		Bmb022144	Bmb022144
5	19	21	19223	sw19217	1365	1596	0.9181		E		Bmb027461	Bmb027461
5	19	22	19307	sw19413	834	670	1.4254		E		Bmb025643	Bmb025643
5	20	3	19415	sw19225	1173	1147	1.1122		E		Bmb034037	Bmb034037
5	20	5	19511	sw19229	1604	1410	1.2361		E		Bmb036097	Bmb036097
5	20	6	19595	sw19793	552	530	1.2708		M		Bmb017376	Bmb017376
5	20	7	19607	sw19601	5252	5143	1.0953		E		Bmb027329	Bmb027329
5	20	9	19703	sw19605	698	806	0.9766		E		Bmb028708	Bmb028708
5	20	11	19799	sw19609	628	895	0.784		E		Bmb029296	Bmb029296
5	20	12	19883	sw19805	6010	5572	1.1559		E		Bmb019035	Bmb019035
5	20	14	19979	sw20177	620	779	0.9055		M		Bmb001706	Bmb001706
5	20	16	20075	sw20181	1169	995	1.2915		E		Bmb002011	Bmb002011
5	21	5	20567	sw20377	882	661	1.5281		E	U1.5	Bmb039497	Bmb039497
5	21	9	20759	sw20753	281	488	0.769		M		Bmb003785	Bmb003785
5	21	11	20855	sw20757	1919	1564	1.3382		E		Bmb003951	Bmb003951
5	21	14	21035	sw20957	4868	4294	1.2255		E		Bmb015425	Bmb015425
5	21	17	21143	sw21137	249	446	0.7724		M		Bmb025223	Bmb025223
5	21	19	21239	sw21141	3910	4905	0.8503		E		Bmb025333	Bmb025333
5	21	21	21335	sw21145	55	467	0.2488		M	D2	Bmb025505	Bmb025505
5	22	2	21515	sw21713	434	662	0.7861		M		Contig309020GENE-1ALT-1	swu05483
5	22	3	21527	sw21521	1972	2281	0.9314		E		Bmb029534	Bmb029534
5	22	4	21611	sw21717	336	607	0.6907		M		Contig310303GENE+1	Bmb007349
5	22	5	21623	sw21525	2125	2448	0.9354		E		Bmb030632
5	22	7	21719	sw21529	514	900	0.6438		E	D1.5	Bmb030856	Bmb030856
5	22	8	21803	sw21725	246	515	0.6413		M	D1.5	Contig313469GENE-1ALT-3	swu08923
5	22	10	21899	sw22097	111	402	0.4839		M	D2	Bmb010793	Bmb010793
5	22	11	21911	sw21905	34767	32964	1.0792		E		Contig305080GENE+1	swu11338;swu06544
5	22	13	22007	sw21909	5288	6367	0.8805		E		Contig306180GENE+1
5	22	15	22103	sw21913	7914	6979	1.2094		E		Contig307091GENE+1	swu05421
5	22	17	22199	sw21917	616	788	0.889		M		Contig307990GENE+1
5	22	19	22295	sw22289	803	840	1.0693		E		Bmb028505	Bmb028505
5	23	2	22571	sw22493	6192	7077	0.9262		E		swu12610
5	23	3	22583	sw22301	635	623	1.1971		M		Bmb029290	Bmb029290
5	23	4	22667	sw22865	2500	2511	1.0796		E		Contig202999GENE+1ALT+1	swu06647
5	23	5	22679	sw22673	6013	6840	0.9315		E		Bmb028221	swu15947
5	23	6	22763	sw22869	491	495	1.2375		M		Contig2063041GENE+1ALT+1	Bmb020461
5	23	10	22955	sw22877	3914	4263	0.9868		E		Contig210773GENE+1ALT+1
5	23	12	23051	BGIBMGA000103	7872	7262	1.1536		E
5	23	15	23159	BGIBMGA000265	1508	1718	0.9435		E
5	23	16	23243	2th_006	692	722	1.0956		M
5	23	17	23255	2th_012	2304	2528	0.9845		E
6	1	16	35	sw00210	498	555	1.0809		M		Bmb003026	Bmb003026
6	1	18	131	sw00214	1360	1638	0.8554		E		Bmb003083	Bmb003083
6	1	21	239	sw00026	3339	2451	1.4188		E		Bmb000419	Bmb000419
6	1	22	323	sw00222	574	720	0.9069		M		Bmb003260	Bmb003260
6	2	2	419	sw00594	9331	9468	0.9689		E		Bmb008636	Bmb008636
6	2	4	515	sw00598	479	711	0.771		M		Bmb008685	Bmb008685
6	2	5	527	sw00406	958	719	1.5213		E	U1.5	Bmb005849	Bmb005849
6	2	12	899	sw00982	573	684	0.9622		M		Bmb014425	Bmb014425
6	2	15	1007	sw00794	3219	3047	1.0722		E		Bmb011601	Bmb011601
6	2	18	1187	sw01362	8916	7142	1.258		E		Bmb020698	Bmb020698
6	2	20	1283	sw01366	1081	1197	0.9565		E		Bmb020748	Bmb020748
6	2	22	1379	sw01370	1064	663	1.8607		E	U1.5	Bmb020763	Bmb020763
6	3	2	1475	sw01374	666	833	0.885		E		Bmb020818	Bmb020818
6	3	4	1571	sw01746	371	550	0.8301		M		Bmb027271	Bmb027271
6	3	5	1583	sw01554	153	458	0.4774		M	D2	Bmb023826	Bmb023826
6	3	6	1667	sw01750	217	422	0.7189		M		Bmb027396	Bmb027396
6	3	11	1871	sw01566	521	607	1.0133		M		Bmb024052	Bmb024052
6	3	12	1955	sw02130	23366	30876	0.7116		E		Bmb033855	Bmb033855
6	3	16	2147	sw02138	170	426	0.5747		M	D1.5	Bmb034057	Bmb034057
6	3	18	2243	sw02142	372	570	0.7954		M		Bmb034078	Bmb034078
6	3	22	2435	sw02518	509	407	1.6225		M	U1.5	Bmb042809	Bmb042809
6	4	5	2639	sw02334	425	378	1.5126		M	U1.5	Bmb038112	Bmb038112
6	4	11	2927	sw02714	509	424	1.5398		M	U1.5	Bmb048384
6	4	12	3011	sw02910	1535	1720	0.9212		E		Bmb000366	Bmb000366
6	4	17	3215	sw03094	1565	1223	1.3775		E		Bmb003837	Bmb003837
6	4	18	3299	sw03290	399	496	1.0112		M		Bmb007756	Bmb007756
6	4	19	3311	sw03098	1039	596	2.0536		E	U2	Bmb003954	Bmb003954
6	4	21	3407	sw03102	346	413	1.1221		M		Bmb004014	Bmb004014
6	5	1	3503	sw03474	5788	6493	0.8762		E		Bmb011946	Bmb011946
6	5	2	3587	sw03670	1881	2202	0.8671		E		Bmb016561	Bmb016561
6	5	3	3599	sw03478	8793	8674	1.0007		E		Bmb012027	Bmb012027
6	5	5	3695	sw03482	593	726	0.9264		M		Bmb012128	Bmb012128
6	5	10	3971	sw04054	2220	2346	0.9637		E		Bmb025575	Bmb025575
6	5	12	4067	sw04058	233	416	0.7802		M		Bmb025659	Bmb025659
6	5	22	4547	sw04446	1284	1770	0.738		E		Bmb034911	Bmb034911
6	6	1	4559	sw04254	534	436	1.5548		M	U1.5	Bmb029979	Bmb029979
6	6	5	4751	sw04630	451	779	0.6519		M	D1.5	Bmb040762	Bmb040762
6	6	10	5027	sw05202	475	714	0.7615		M		Bmb004598	Bmb004598
6	6	11	5039	sw05010	12273	10536	1.158		E		Bmb001109	Bmb001109
6	6	12	5123	sw05206	940	1244	0.7923		E		Bmb004714	Bmb004714
6	6	13	5135	sw05014	1407	1193	1.2654		E		Bmb001181	Bmb001181
6	6	14	5219	sw05210	967	719	1.536		E	U1.5	Bmb004889	Bmb004889
6	6	15	5231	sw05018	841	1241	0.7086		E		Bmb001320	Bmb001320
6	6	19	5423	sw05394	374	569	0.801		M		Bmb008107	Bmb008107
6	6	20	5507	sw05590	912	1329	0.7114		E		Bmb011235	Bmb011235
6	6	22	5603	sw05594	21570	23432	0.8838		E		Bmb011383	Bmb011383
6	7	4	5795	sw05970	11000	12533	0.85		E		Bmb018111	Bmb018111
6	7	5	5807	sw05778	1309	1215	1.1492		E		Bmb014906	Bmb021129;Bmb023443;Bmb014906
6	7	9	5999	sw05786	855	829	1.148		E		Bmb015074	Bmb015074
6	7	22	6659	sw06742	658	728	1.024		M		Bmb033593	Bmb033593
6	8	1	6671	sw06550	3897	3722	1.0553		E		Bmb029725	Bmb029725
6	8	13	7247	sw06942	339	494	0.8764		M		Bmb038186	Bmb038186
6	8	21	7631	sw07326	388	496	0.9844		M		swu07760	swu07760
6	9	1	7727	sw07698	477	552	1.0433		M		Bmb004152	Bmb004152
6	9	2	7811	sw07894	3944	2650	1.556		E	U1.5	Bmb006853	Bmb006853
6	9	3	7823	sw07702	2604	2345	1.1428		E		Bmb004183	Bmb004183
6	9	5	7919	sw07706	13390	8742	1.5621		E	U1.5	Bmb004210	Bmb004210
6	9	6	8003	sw07902	556	550	1.2147		M		Bmb006969	Bmb006969
6	9	9	8111	sw08082	1812	1743	1.0819		E		Bmb009622	Bmb009622
6	9	13	8303	sw08090	1317	1333	1.0418		E		Bmb009710	Bmb009710
6	9	14	8387	sw08286	409	391	1.4009		M		Bmb012537	Bmb012537
6	9	15	8399	sw08094	1985	921	2.4354		E	U2	Bmb009770	Bmb009770
6	9	17	8495	sw08466	434	553	0.9531		M		Bmb014999	Bmb014999
6	9	21	8687	sw08474	1271	1395	0.9538		E		Bmb015097	Bmb015097
6	9	22	8771	sw08670	4520	4855	0.924		E		Bmb017694	Bmb017694
6	10	1	8783	sw08478	2084	2683	0.7757		E		Bmb015167	Bmb015167
6	10	2	8867	sw09042	789	586	1.5868		M	U1.5	Bmb023459	Bmb023459
6	10	3	8879	sw08850	4907	5754	0.8375		E		Bmb020579	Bmb020579
6	10	4	8963	sw09046	410	415	1.2999		M		Bmb023557	Bmb023557
6	10	8	9155	sw09054	19266	17518	1.0771		E		Bmb023691	Bmb023691
6	10	11	9263	sw09234	256	452	0.7623		M		Bmb026517	Bmb026517
6	10	18	9635	sw09810	257	438	0.7966		M		Bmb036418	Bmb036418
6	10	22	9827	sw09818	692	785	0.9861		M		Bmb036586	Bmb036586
6	11	1	9839	sw09626	9187	9409	0.9593		E		Bmb033067	Bmb033067
6	11	9	10223	sw10010	6636	3890	1.7844		E	U1.5	Bmb040248	Bmb040248
6	11	10	10307	sw10206	449	408	1.4402		M		Bmb046397
6	11	13	10415	sw10386	281	454	0.8235		M		swu06238	swu06238
6	11	14	10499	sw10582	735	610	1.41		M		Bmb000378	Bmb000378
6	11	15	10511	sw10390	647	799	0.9026		M		swu06705	swu06705
6	11	17	10607	sw10394	470	661	0.828		M		swu06910
6	11	19	10703	sw10398	5871	5077	1.1665		E		swu07196	swu07196
6	11	20	10787	sw10962	379	400	1.2687		M		Bmb002712	Bmb002712
6	12	2	10979	sw10970	299	624	0.5803		M	D1.5	Bmb002741	Bmb002741
6	12	5	11087	sw10782	269	463	0.7734		M		Bmb001570	Bmb001570
6	12	9	11279	sw11158	20837	25486	0.7763		E		Bmb004019	Bmb004019
6	12	10	11363	sw11354	602	883	0.7465		E		Bmb005284	Bmb005284
6	12	12	11459	sw11358	9250	8914	1.0257		E		Bmb005299	Bmb005299
6	12	13	11471	sw11166	468	509	1.1337		M		Bmb004077	Bmb004077
6	12	18	11747	sw11738	941	973	1.0533		E		Bmb007763	Bmb007763
6	13	2	12035	sw12118	9673	9094	1.053		E		Bmb010290	Bmb010290
6	13	7	12239	sw11934	3815	5334	0.6938		E		Bmb009025	Bmb009025
6	13	10	12419	sw12502	1541	1307	1.2572		E		Bmb012587	Bmb012587
6	13	11	12431	sw12310	943	913	1.1358		E		Bmb011473	Bmb011473
6	13	12	12515	sw12506	1086	614	2.0749		E	U2	Bmb012616	Bmb012616
6	13	14	12611	sw12510	2294	1611	1.5184		E	U1.5	Bmb012648	Bmb012648
6	13	16	12707	sw12882	506	405	1.6239		M	U1.5	Bmb014934	Bmb014934
6	13	17	12719	sw12690	325	433	0.9972		M		Bmb013725	Bmb013725
6	13	18	12803	sw12886	2279	2431	0.9522		E		Bmb014960	Bmb014960
6	14	2	13091	sw13266	810	736	1.2462		E		Bmb017334	Bmb017334
6	14	3	13103	sw13074	10363	11521	0.8743		E		Bmb016114	Bmb016114
6	14	4	13187	sw13270	769	704	1.246		M		Bmb017348	Bmb017348
6	14	5	13199	sw13078	1993	2236	0.9065		E		Bmb016132	Bmb016132
6	14	6	13283	sw13274	4079	5251	0.7587		E		Bmb017382	Bmb017382
6	14	7	13295	sw13082	3758	4958	0.7398		E		Bmb016200	Bmb016200
6	14	8	13379	sw13278	17927	19738	0.8739		E		Bmb017401	Bmb017401
6	14	10	13475	sw13650	4712	5972	0.7694		E		Bmb019813	Bmb019813
6	14	11	13487	sw13458	585	555	1.2636		M		Bmb018536	Bmb018536
6	14	14	13667	sw13658	5252	5538	0.9398		E		Bmb019912	Bmb019912
6	14	15	13679	sw13466	1034	1273	0.8514		E		Bmb018572	Bmb018572
6	14	19	13871	sw13842	200	436	0.6418		M	D1.5	Bmb021115	Bmb021115
6	14	21	13967	sw13846	3759	3569	1.0631		E		Bmb021124	Bmb021124
6	14	22	14051	sw14042	644	334	2.5836		M	U2	Bmb022353	Bmb022353
6	15	7	14351	sw14230	5905	4488	1.3443		E		Bmb023660	Bmb023660
6	15	16	14819	sw14810	335	501	0.8505		M		Bmb027956	Bmb027956
6	16	13	15695	sw15390	2399	1147	2.326		E	U2	Bmb032293	Bmb032293
6	16	14	15779	sw15954	2984	2119	1.4793		E		Bmb036832	Bmb036832
6	16	15	15791	sw15762	426	424	1.3094		M		Bmb035284	Bmb035284
6	16	21	16079	sw15774	1191	1102	1.1625		E		Bmb035387	Bmb035387
6	16	22	16163	sw16338	958	708	1.5485		E	U1.5	Bmb040538	Bmb040538
6	17	3	16271	sw16150	989	1038	1.0285		E		Bmb038613	Bmb038613
6	17	5	16367	sw16154	354	541	0.8121		M		Bmb038624	Bmb038624
6	17	6	16451	sw16350	1640	2752	0.5843		E	D1.5	Bmb040664	Bmb040664
6	17	9	16559	sw16530	520	441	1.4963		M		Bmb042818	Bmb042818
6	17	21	17135	sw16922	8811	8406	1.0381		E		Contig211934GENE+1ALT+1	Bmb001249
6	18	3	17327	sw17298	242	412	0.8169		M		swu14871	swu14871
6	18	5	17423	sw17302	1506	2232	0.6742		E		swu14957	swu14957
6	18	8	17603	sw17502	1755	1650	1.1119		E		Bmb038688	Bmb038688
6	18	9	17615	sw17310	2802	1847	1.6123		E	U1.5	swu15369	swu15369
6	18	10	17699	sw17874	15696	15113	1.0154		E		Bmb037600	Bmb037600
6	18	13	17807	sw17686	31159	21265	1.4633		E		Bmb034932	Bmb034932
6	18	14	17891	sw17882	2855	2948	0.9776		E		Bmb039678	Bmb039678
6	18	15	17903	sw17690	1287	1463	0.9161		E		Bmb035871	Bmb035871
6	18	16	17987	sw17886	1088	838	1.4524		E		Bmb041297	Bmb041297
6	18	18	18083	sw18258	410	568	0.8743		M		Bmb012608	Bmb012608
6	18	19	18095	sw18066	1404	1612	0.9008		E		Bmb030823	Bmb030823
6	18	20	18179	sw18262	772	893	0.9494		E		Bmb013281	Bmb013281
6	19	2	18371	sw18270	757	905	0.9162		E		Bmb014016	Bmb014016
6	19	4	18467	sw18642	2058	2752	0.7442		E		Bmb033794	Bmb033794
6	19	5	18479	sw18450	1200	1443	0.8641		E		Bmb032547	Bmb032547
6	19	11	18767	sw18462	1120	1107	1.085		E		Bmb033180	Bmb033180
6	19	14	18947	sw19030	193	465	0.5715		M	D1.5	Bmb036171	Bmb036171
6	19	16	19043	sw19034	2534	3630	0.6832		E		Bmb038764	Bmb038764
6	19	18	19139	sw19038	631	1002	0.676		E		Bmb040630	Bmb040630
6	19	20	19235	sw19410	4751	4884	0.9686		E		Bmb024835	Bmb024835
6	20	1	19343	sw19222	268	455	0.7868		M		Bmb031773	Bmb031773
6	20	4	19523	sw19422	1625	2649	0.6038		E	D1.5	Bmb028938	Bmb028938
6	20	8	19715	sw19798	364	830	0.4901		E	D2	Bmb017837	Bmb017837
6	20	11	19823	sw19610	808	1005	0.867		E		Bmb029336	Bmb029336
6	20	12	19907	sw19806	13781	14135	0.9497		E		Bmb019062	Bmb019062
6	20	13	19919	sw19614	8290	7907	1.0397		E		Bmb031163	Bmb031163
6	20	14	20003	sw20178	4680	3562	1.3494		E		Bmb001724	Bmb001724
6	20	15	20015	sw19986	2061	1966	1.0843		E		Bmb007097	Bmb007097
6	20	17	20111	sw19990	273	415	0.9012		M		Bmb007640	Bmb007640
6	20	18	20195	sw20186	1852	1558	1.2553		E		Bmb003541	Bmb003541
6	20	19	20207	sw19994	6806	6732	1.0031		E		Bmb008136	Bmb008136
6	20	21	20303	sw19998	2883	2678	1.0989		E		Bmb009258	Bmb009258
6	21	1	20399	sw20370	915	642	1.6547		E	U1.5	Bmb037536	Bmb037536
6	21	2	20483	sw20566	325	450	0.9504		M		Bmb022413	Bmb022412;Bmb022413
6	21	4	20579	sw20570	479	576	0.9951		M		Bmb023688	Bmb023688
6	21	5	20591	sw20378	694	1310	0.5468		E	D1.5	Bmb039845	Bmb039845
6	21	6	20675	sw20574	6181	6773	0.8979		E		Bmb023957	Bmb023957
6	21	15	21071	sw20766	10520	9257	1.1305		E		Bmb004174	Bmb004174
6	21	16	21155	sw21330	3171	4056	0.7689		E		Bmb038964	Bmb038964
6	21	17	21167	sw21138	1798	2354	0.7671		E		Bmb025267	Bmb025267
6	21	19	21263	sw21142	2048	2319	0.896		E		Bmb025334	Bmb025334
6	21	20	21347	sw21338	421	584	0.8655		M		Bmb040280	Bmb040280
6	22	1	21455	sw21150	3507	3710	0.9454		E		Bmb025712	Bmb025712
6	22	3	21551	sw21522	350	508	0.8705		M		Bmb029566	Bmb029566
6	22	5	21647	sw21526	1381	1533	0.936		E		Bmb030674	Bmb030674
6	22	7	21743	sw21530	30784	20639	1.4924		E		Bmb030941	Bmb030941
6	22	8	21827	sw21726	6034	5412	1.1199		E		Contig314794GENE+1ALT+2
6	22	9	21839	sw21534	489	259	2.7873		M	U2	Bmb031963	Bmb031963
6	22	11	21935	sw21906	9706	5688	1.7711		E	U1.5	Contig305080GENE+1ALT+1	swu09075
6	22	13	22031	sw21910	2305	2109	1.1297		E		Contig306572GENE+1	Bmb018747
6	22	17	22223	sw21918	12462	11284	1.0916		E		Contig308493GENE+1
6	22	18	22307	sw22482	401	552	0.8875		M		swu05424	swu05424
6	22	19	22319	sw22290	1319	430	3.8195		E	U2	Bmb028520	Bmb028520
6	22	21	22415	sw22294	12083	10799	1.1081		E		Bmb028904	Bmb028904
6	22	22	22499	sw22490	477	494	1.1982		M		swu02197
6	23	3	22607	sw22302	1278	1496	0.8868		E		Bmb029360	Bmb029360
6	23	6	22787	sw22870	2191	2527	0.8747		E		Contig2071401GENE-1ALT-1	Bmb023220
6	23	8	22883	sw22874	2450	1132	2.4149		E	U2	Contig209937GENE+1ALT+2	Bmb002713
6	23	9	22895	sw22682	557	732	0.8633		M		Bmb029074	Bmb014228;Bmb029074
6	23	10	22979	sw22878	1720	867	2.2411		E	U2	Contig2116761GENE-1ALT-1
6	23	11	22991	sw22686	2970	2617	1.164		E		Bmb029412	Bmb029412
6	23	13	23087	BGIBMGA006796	2785	1870	1.5797		E	U1.5
6	23	14	23171	BGIBMGA014350	1679	1699	1.027		E
6	23	15	23183	BGIBMGA011717	6845	8428	0.7882		E
6	23	16	23267	2th_029	1129	1575	0.7343		E
7	1	19	167	sw00023	691	767	0.9292		M		Bmb000375	Bmb000375
7	2	1	359	sw00031	432	369	1.4495		M		Bmb000437	Bmb000437
7	2	2	443	sw00595	51859	58373	0.7612		E		Bmb008638	Bmb008638
7	2	3	455	sw00403	3268	4012	0.7341		E		Bmb005773	Bmb005773
7	2	10	827	sw00979	600	928	0.6658		E	D1.5	Bmb014391	Bmb014391
7	2	12	923	sw00983	273	511	0.686		M		Bmb014440	Bmb014440
7	2	13	935	sw00791	479	424	1.3337		M		Bmb011517	Bmb011517
7	2	15	1031	sw00795	24315	12134	1.7327		E	U1.5	Bmb011628	Bmb011628
7	2	18	1211	sw01363	305	431	0.9181		M		Bmb020702	Bmb020702
7	2	20	1307	sw01367	13067	8738	1.3059		E		Bmb020752	Bmb020752
7	3	8	1787	sw01755	7946	8004	0.8743		E		Bmb027479	Bmb027479
7	3	9	1799	sw01563	5045	4198	1.0702		E		Bmb023988	Bmb023988
7	3	10	1883	sw01759	2252	1299	1.613		E	U1.5	Bmb027520	Bmb027520
7	3	11	1895	sw01567	17130	13280	1.1216		E		Bmb024065	Bmb024065
7	3	13	1991	sw01939	268	453	0.7816		M		Bmb030171	Bmb030171
7	3	15	2087	sw01943	3938	2703	1.312		E		Bmb030202	Bmb030202
7	3	18	2267	sw02143	39785	23519	1.4523		E		Bmb034083	Bmb034083
7	3	21	2375	sw02323	426	316	1.7309		M	U1.5	Bmb037810	Bmb037810
7	4	1	2471	sw02327	392	490	0.9571		M		Bmb037916	Bmb037916
7	4	4	2651	sw02527	315	441	0.9158		M		Bmb043015	Bmb043015
7	4	5	2663	sw02335	1828	2174	0.7795		E		Bmb038133	Bmb038133
7	4	16	3227	sw03287	9529	7519	1.1127		E		Bmb007716	Bmb007716
7	4	17	3239	sw03095	2811	3271	0.7797		E		Bmb003877	Bmb003877
7	5	1	3527	sw03475	5332	5795	0.8169		E		Bmb011974	Bmb011974
7	5	6	3803	sw03679	2457	2892	0.7759		E		Bmb016799	Bmb016799
7	5	18	4379	sw04439	288	546	0.6597		M	D1.5	Bmb034696	Bmb034696
7	6	5	4775	sw04631	856	799	1.0824		E		Bmb040771	Bmb040771
7	6	16	5339	sw05215	563	394	1.6514		M	U1.5	Bmb005138	Bmb005138
7	7	5	5831	sw05779	4576	4518	0.9035		E		Bmb014968	Bmb014968
7	7	21	6599	sw06547	1731	1011	1.6318		E	U1.5	Bmb029649	Bmb029649
7	8	3	6791	sw06555	1227	779	1.5552		E	U1.5	Bmb029778	Bmb029778
7	8	4	6875	sw06751	645	836	0.7953		E		Bmb033735	Bmb033735
7	8	5	6887	sw06559	748	582	1.3456		M		Bmb029847	Bmb029847
7	8	8	7067	sw07127	1301	1321	0.944		E		Bmb043888
7	8	11	7175	sw06939	16225	12971	1.0886		E		Bmb038012	Bmb038012
7	8	17	7463	sw07319	2719	2196	1.1315		E		swu06450	swu06450
7	8	22	7739	sw07891	3172	2231	1.2928		E		Bmb006811	Bmb006811
7	9	2	7835	sw07895	450	429	1.2508		M		Bmb006869	Bmb006869
7	9	4	7931	sw07899	1565	960	1.5683		E	U1.5	Bmb006922	Bmb006922
7	9	5	7943	sw07707	5941	3902	1.3514		E		Bmb004212	Bmb004212
7	9	13	8327	sw08091	491	762	0.691		M		Bmb009743	Bmb009743
7	9	14	8411	sw08287	279	423	0.877		M		Bmb012552	Bmb012552
7	9	15	8423	sw08095	4595	4830	0.8483		E		Bmb009786	Bmb009786
7	9	17	8519	sw08467	9871	9144	0.9471		E		Bmb015021	Bmb015021
7	9	18	8603	sw08663	1071	1333	0.7793		E		Bmb017584	Bmb017584
7	9	19	8615	sw08471	1053	867	1.2038		E		Bmb015058	Bmb015058
7	9	20	8699	sw08667	12507	9888	1.1054		E		Bmb017628	Bmb017628
7	9	21	8711	sw08475	268	506	0.6843		M		Bmb015111	Bmb015111
7	9	22	8795	sw08671	8087	7889	0.9026		E		Bmb017702	Bmb017702
7	10	3	8903	sw08851	35327	31256	0.9725		E		Bmb020591	Bmb020591
7	10	20	9755	sw09815	898	586	1.5735		E	U1.5	Bmb036519	Bmb036519
7	10	21	9767	sw09623	581	797	0.7622		M		Bmb033014	Bmb025236
7	10	22	9851	sw09819	678	737	0.953		M		Bmb036601	Bmb036601
7	11	7	10151	sw10007	1567	1486	0.9948		E		Bmb040206	Bmb040206
7	11	8	10235	sw10203	1966	1956	0.9313		E		Bmb046304	swu06390
7	11	11	10343	sw10015	48895	48630	0.8618		E		Bmb040351	Bmb040351
7	11	12	10427	sw10579	5412	5973	0.8042		E		Bmb000345	Bmb000345
7	11	13	10439	sw10387	882	973	0.9042		E		swu06281
7	11	21	10823	sw10771	4121	3392	1.0897		E		Bmb001496	Bmb001496
7	12	6	11195	sw11347	11129	8132	1.1983		E		Bmb005243	Bmb005243
7	12	7	11207	sw11155	9001	7827	1.0106		E		Bmb004013	Bmb004013
7	12	10	11387	sw11355	774	619	1.2973		M		Bmb005296	Bmb005296
7	12	12	11483	sw11359	2219	2925	0.6948		E		Bmb005302	Bmb005302
7	12	13	11495	sw11167	580	406	1.634		M	U1.5	Bmb004085	Bmb004085
7	12	18	11771	sw11739	3320	3166	0.9473		E		Bmb007765	Bmb007765
7	12	19	11783	sw11547	2727	2328	1.0695		E		Bmb006533	Bmb006533
7	12	21	11879	sw11551	2032	1325	1.4333		E		Bmb006555	Bmb006555
7	12	22	11963	sw12115	1690	1313	1.2151		E		Bmb010266	Bmb010266
7	13	1	11975	sw11923	901	505	1.8558		E	U1.5	Bmb008900	Bmb008900
7	13	6	12251	sw12127	65467	59760	0.9357		E		Bmb010338	Bmb010338
7	13	7	12263	sw11935	13794	14476	0.8315		E		Bmb009026	Bmb009026
7	13	9	12359	sw12307	10595	11473	0.8092		E		Bmb011453	Bmb011453
7	13	10	12443	sw12503	6328	7015	0.7978		E		Bmb012588	Bmb012588
7	13	13	12551	sw12315	19667	20112	0.8487		E		Bmb011496	Bmb011496
7	13	15	12647	sw12319	1491	1398	1.0114		E		Bmb011525	Bmb011525
7	13	18	12827	sw12887	3819	4532	0.7552		E		Bmb014970	Bmb014970
7	13	22	13019	sw12895	653	754	0.8989		M		Bmb015047	Bmb015047
7	14	3	13127	sw13075	9562	4336	1.9374		E	U1.5	Bmb016115	Bmb016115
7	14	12	13595	sw13655	831	621	1.3776		E		Bmb019855	Bmb019855
7	14	14	13691	sw13659	4671	3546	1.1769		E		Bmb019913	Bmb019913
7	14	17	13799	sw13471	1840	1416	1.2177		E		Bmb018586	Bmb018586
7	14	19	13895	sw13843	2806	2393	1.0693		E		Bmb021120	Bmb021120
7	14	22	14075	sw14043	857	660	1.3268		E		Bmb022357	Bmb022357
7	15	1	14087	sw13851	4732	3237	1.3068		E		Bmb021154	Bmb021154
7	15	6	14363	sw14423	398	566	0.8158		M		Bmb025095	Bmb025095
7	15	7	14375	sw14231	815	757	1.0955		E		Bmb023679	Bmb023679
7	15	8	14459	sw14427	5106	6713	0.6756		E		Bmb025162	Bmb025162
7	15	9	14471	sw14235	5339	4327	1.0971		E		Bmb023706	Bmb023706
7	15	10	14555	sw14431	4955	2690	1.648		E	U1.5	Bmb025193	Bmb025193
7	15	11	14567	sw14239	1805	1736	0.9694		E		Bmb023715	Bmb023715
7	15	15	14759	sw14615	16247	9800	1.4427		E		Bmb026547	Bmb026547
7	15	16	14843	sw14811	234	536	0.5736		M	D1.5	Bmb027971	Bmb027971
7	15	17	14855	sw14619	8991	8757	0.9023		E		Bmb026567	Bmb026567
7	15	22	15131	sw15191	63	696	0.1565		M	D2	Bmb030866	Bmb030866
7	16	13	15719	sw15391	20959	25247	0.7199		E		Bmb032300	Bmb032300
7	16	17	15911	sw15767	354	527	0.8095		M		Bmb035341	Bmb035341
7	16	19	16007	sw15771	1851	1133	1.5433		E	U1.5	Bmb035353	Bmb035353
7	16	21	16103	sw15775	20686	12671	1.4153		E		Bmb035393	Bmb035393
7	17	2	16283	sw16343	3106	2309	1.2232		E		Bmb040583	Bmb040583
7	17	12	16763	sw16731	336	478	0.873		M		Bmb046148
7	17	13	16775	sw16539	577	656	0.9392		M		Bmb042934	Bmb042934
7	17	14	16859	sw16735	900	933	0.9629		E		Bmb046216
7	17	18	17051	sw17111	276	612	0.5563		M	D1.5	swu06162
7	17	21	17159	sw16923	8471	6593	1.1305		E		Contig314583GENE+1ALT+2	swu01430
7	17	22	17243	sw17119	6413	5479	1.0356		E		swu06634
7	18	3	17351	sw17299	2558	2733	0.8544		E		swu14892	swu14892
7	18	4	17435	sw17495	924	1145	0.7962		E		Bmb037665	Bmb037665
7	18	6	17531	sw17499	716	858	0.8512		E		Bmb038354	Bmb038354
7	18	10	17723	sw17875	581	418	1.5788		M	U1.5	Bmb037827	Bmb037827
7	18	18	18107	sw18259	1270	592	2.1433		E	U2	Bmb012643	Bmb012643
7	18	20	18203	sw18263	434	469	1.0929		M		Bmb013300	Bmb013300
7	18	22	18299	sw18267	3509	3801	0.8308		E		Bmb013418	Bmb013418
7	19	2	18395	sw18271	13097	4105	2.7871		E	U2	Bmb014063	Bmb014063
7	19	4	18491	sw18643	973	482	2.089		E	U2	Bmb034121	Bmb034121
7	19	9	18695	sw18459	5531	3190	1.544		E	U1.5	Bmb033073	Bmb033073
7	19	17	19079	sw18843	1669	1138	1.3937		E		Bmb021541	Bmb021541
7	19	19	19175	sw18847	7286	7257	0.8857		E		Bmb022989	Bmb022989
7	19	20	19259	sw19411	2226	2028	1.0117		E		Bmb025060	Bmb025060
7	19	22	19355	sw19415	1188	757	1.5545		E	U1.5	Bmb026353	Bmb026353
7	20	1	19367	sw19223	1069	1450	0.7123		E		Bmb032242	Bmb032242
7	20	4	19547	sw19423	10304	7832	1.1535		E		Bmb028945	Bmb028945
7	20	6	19643	sw19795	179	447	0.5853		M	D1.5	Bmb017603	Bmb017603
7	20	17	20135	sw19991	825	718	1.1719		E		Bmb007744	Bmb007744
7	20	18	20219	sw20187	965	679	1.4374		E		Bmb003585	Bmb003585
7	20	20	20315	sw20191	1676	1986	0.7863		E		Bmb004056	Bmb004056
7	20	21	20327	sw19999	428	426	1.2126		M		Bmb009271	Bmb009271
7	21	4	20603	sw20571	2721	2916	0.8487		E		Bmb023821	Bmb023821
7	21	17	21191	sw21139	584	661	0.9419		M		Bmb025279	Bmb025279
7	21	20	21371	sw21339	302	423	0.9318		M		Bmb040361	Bmb040361
7	22	1	21479	sw21151	5750	3419	1.4953		E		Bmb025737	Bmb025737
7	22	3	21575	sw21523	321	529	0.7466		M		Bmb029661	Bmb029661
7	22	4	21659	sw21719	5796	3920	1.313		E		Contig310383GENE+1	swu13127;swu12136
7	22	5	21671	sw21527	1383	1440	0.9137		E		Bmb030687	Bmb030687
7	22	7	21767	sw21531	11676	10524	0.9707		E		Bmb031309	Bmb031309
7	22	9	21863	sw21535	26057	20415	1.1028		E		Bmb032345	Bmb032345
7	22	10	21947	sw22099	8582	8916	0.8465		E		Bmb010910	Bmb010910
7	22	11	21959	sw21907	425	412	1.2548		M		Contig305080GENE+1ALT+2
7	22	14	22139	sw22107	436	733	0.6526		M	D1.5	Bmb011823	Bmb011823
7	22	16	22235	sw22111	1459	1574	0.8757		E		Bmb012196	Bmb012196
7	22	17	22247	sw21919	6064	4762	1.1285		E		Contig308815GENE+1	Bmb011450
7	22	19	22343	sw22291	2395	2537	0.8643		E		Bmb028604	Bmb028604
7	22	20	22427	sw22487	11235	12829	0.7667		E		swu11708	swu11708
7	22	21	22439	sw22295	328	502	0.8087		M		Bmb028984	Bmb028984
7	23	2	22619	sw22495	1576	1584	0.936		E		Bmb000399	Bmb000399
7	23	4	22715	sw22867	6281	6098	0.9114		E		Contig204131GENE+1ALT+1	Bmb013094
7	23	5	22727	sw22675	1861	2576	0.6673		E	D1.5	Bmb028613	Bmb008154;Bmb026245;Bmb023910;Bmb012450;Bmb009330;Bmb028613;Bmb014169
7	23	6	22811	sw22871	25786	21761	1.0241		E		Contig2071971GENE-1ALT-1	swu05455
7	23	8	22907	sw22875	9576	9296	0.9042		E		Contig209937GENE+1ALT+3	Bmb002713
7	23	10	23003	sw22879	15276	15179	0.8768		E		Contig2118781GENE+1ALT+1	Bmb029654
7	23	12	23099	BGIBMGA000662	10051	10386	0.8488		E
7	23	13	23111	BGIBMGA011724	217	442	0.6844		M
7	23	16	23291	2th_052	658	660	1.0463		M
8	1	18	179	sw00216	6427	6516	0.7942		E		Bmb003156	Bmb003156
8	1	20	275	sw00220	349	546	0.7286		M		Bmb003229	Bmb003229
8	1	21	287	sw00028	513	830	0.6142		E	D1.5	Bmb000431	Bmb000431
8	1	22	371	sw00224	306	471	0.7838		M		Bmb003314	Bmb003314
8	2	3	479	sw00404	8201	7843	0.8451		E		Bmb005843	Bmb005843
8	2	4	563	sw00600	446	501	1.0291		M		Bmb008734	Bmb008734
8	2	7	671	sw00412	777	429	2.148		M	U2	Bmb005912	Bmb005912
8	2	12	947	sw00984	1147	1069	0.9911		E		Bmb014447	Bmb014447
8	2	13	959	sw00792	642	690	0.9663		M		Bmb011526	Bmb011526
8	2	16	1139	sw00992	11596	7930	1.2298		E		Bmb014534	Bmb014534
8	2	17	1151	sw00800	14971	11494	1.0749		E		Bmb011666	Bmb011666
8	2	18	1235	sw01364	2563	1202	2.0227		E	U2	Bmb020727	Bmb020727
8	2	22	1427	sw01372	10347	9107	0.9253		E		Bmb020787	Bmb020787
8	3	2	1523	sw01376	292	489	0.7142		M		Bmb020832	Bmb020832;Bmb029199
8	3	7	1727	sw01560	12290	8252	1.2547		E		Bmb023934	Bmb023934
8	3	14	2099	sw02136	326	606	0.5959		M	D1.5	Bmb033996	Bmb033996
8	3	17	2207	sw01948	1490	2140	0.572		E	D1.5	Bmb030290	Bmb030290
8	3	18	2291	sw02144	241	478	0.6195		M	D1.5	Bmb034098	Bmb034098
8	3	21	2399	sw02324	414	810	0.5165		E	D1.5	Bmb037820	Bmb037820
8	4	1	2495	sw02328	1093	918	1.1316		E		Bmb037983	Bmb037983
8	4	2	2579	sw02524	856	1029	0.7664		E		Bmb042954	Bmb042954
8	4	4	2675	sw02528	839	444	2.2121		E	U2	Bmb043020	Bmb043020
8	4	6	2771	sw02900	402	526	0.8759		M		Bmb000145	Bmb000145
8	4	12	3059	sw02912	11234	7722	1.2233		E		Bmb000385	Bmb000385
8	4	15	3167	sw03092	1657	1706	0.8378		E		Bmb003799	Bmb003799
8	4	19	3359	sw03100	988	924	1.0125		E		Bmb003964	Bmb003964
8	4	22	3539	sw03668	908	425	2.5267		E	U2	Bmb016497	Bmb016497
8	5	1	3551	sw03476	1579	1261	1.1392		E		Bmb011999	Bmb011999
8	5	3	3647	sw03480	1703	1818	0.8002		E		Bmb012060	Bmb012060
8	5	5	3743	sw03484	579	1060	0.5025		E	D1.5	Bmb012153	Bmb012153
8	5	8	3923	sw04052	4723	4859	0.7865		E		Bmb025494	Bmb025494
8	5	9	3935	sw03860	9647	6540	1.2454		E		Bmb020940	Bmb020940
8	5	11	4031	sw03864	430	262	2.3477		M	U2	Bmb021024	Bmb021024
8	5	13	4127	sw03868	353	434	0.997		M		Bmb021110	Bmb021110
8	5	15	4223	sw03872	9144	7612	0.9874		E		Bmb021204	Bmb021204
8	5	16	4307	sw04436	1279	1232	0.9368		E		Bmb034681	Bmb034681
8	5	17	4319	sw04244	653	716	0.9369		M		Bmb029794	Bmb029794
8	5	21	4511	sw04252	822	814	0.9905		E		Bmb029938	Bmb029938
8	5	22	4595	sw04448	1796	1594	0.9893		E		Bmb034949	Bmb034949
8	6	2	4691	sw04820	1027	761	1.3423		E		Bmb048235
8	6	3	4703	sw04628	9915	5696	1.5024		E	U1.5	Bmb040560	Bmb040560
8	6	4	4787	sw04824	220	443	0.6345		M	D1.5	Bmb048630
8	6	5	4799	sw04632	1880	1274	1.3547		E		Bmb040824	Bmb037240;Bmb040824
8	6	10	5075	sw05204	15867	16607	0.7562		E		Bmb004626	Bmb004626
8	6	11	5087	sw05012	4160	3333	1.0505		E		Bmb001166	Bmb001166
8	6	12	5171	sw05208	287	674	0.4597		M	D2	Bmb004796	Bmb004796
8	6	18	5459	sw05588	432	504	0.9905		M		Bmb011228	Bmb011228
8	6	19	5471	sw05396	509	433	1.411		M		Bmb008126	Bmb008126
8	6	20	5555	sw05592	3956	4041	0.7968		E		Bmb011328	Bmb011328
8	7	3	5759	sw05408	1688	1207	1.2877		E		Bmb008246	Bmb008246
8	7	5	5855	sw05780	866	717	1.2263		E		Bmb014969	Bmb014969
8	7	8	6035	sw05980	3590	2668	1.1512		E		Bmb018451	Bmb018451
8	7	15	6335	sw06168	4514	2850	1.3756		E		Bmb022134	Bmb022134
8	8	2	6803	sw06748	1041	1003	0.9655		E		Bmb033712	Bmb033712
8	8	7	7007	sw06932	17563	15801	0.8964		E		Bmb037839	Bmb037839
8	8	11	7199	sw06940	339	563	0.6801		M		Bmb038037	Bmb038037
8	8	14	7379	sw07508	3355	4342	0.6114		E	D1.5	Bmb001606	Bmb001606
8	8	17	7487	sw07320	1605	1350	1.0681		E		swu06691	swu06691
8	8	18	7571	sw07516	2926	3366	0.7032		E		Bmb001808	Bmb001808
8	8	19	7583	sw07324	6375	6860	0.7424		E		swu07609	swu07609
8	8	20	7667	sw07520	2281	4234	0.4104		E	D2	Bmb001842	Bmb001842
8	8	22	7763	sw07892	5955	4898	1.009		E		Bmb006851	Bmb006851
8	9	3	7871	sw07704	1812	1886	0.8182		E		Bmb004191	Bmb004191
8	9	9	8159	sw08084	440	376	1.4785		M		Bmb009643	Bmb009643
8	9	10	8243	sw08280	5061	3480	1.2429		E		Bmb012417	Bmb012417
8	9	11	8255	sw08088	3350	2934	0.9562		E		Bmb009695	Bmb009695
8	9	16	8531	sw08660	3654	1095	3.302		E	U2	Bmb017545	Bmb017545
8	9	18	8627	sw08664	279	476	0.7103		M		Bmb017585	Bmb017585
8	9	19	8639	sw08472	12827	8992	1.1941		E		Bmb015060	Bmb015060
8	9	20	8723	sw08668	12072	9704	1.0234		E		Bmb017629	Bmb017629
8	9	21	8735	sw08476	492	369	1.6833		M	U1.5	Bmb015117	Bmb015117
8	10	1	8831	sw08480	51103	33540	1.2694		E		Bmb015177	Bmb015177
8	10	2	8915	sw09044	4987	3194	1.3483		E		Bmb023544	Bmb023544
8	10	7	9119	sw08860	466	382	1.5284		M	U1.5	Bmb020731	Bmb020731
8	10	9	9215	sw08864	2786	3090	0.7359		E		Bmb020798	Bmb020798
8	10	12	9395	sw09432	3035	2869	0.8809		E		Bmb029917	Bmb029917
8	10	16	9587	sw09440	410	338	1.5937		M	U1.5	Bmb030005	Bmb030005
8	10	19	9695	sw09620	521	671	0.8199		M		Bmb032954	Bmb032954
8	10	21	9791	sw09624	6270	5551	0.9269		E		Bmb033035	Bmb033035
8	10	22	9875	sw09820	4912	4359	0.9299		E		Bmb036625	Bmb036625
8	11	2	9971	sw09824	2185	1173	1.7543		E	U1.5	Bmb036682	Bmb036682
8	11	5	10079	sw10004	319	495	0.7623		M		Bmb040132	Bmb040132
8	11	7	10175	sw10008	2229	2005	0.953		E		Bmb040213	Bmb040213
8	11	8	10259	sw10204	561	531	1.1921		M		Bmb046313
8	11	9	10271	sw10012	1376	1274	0.9724		E		Bmb040275	Bmb040275
8	11	15	10559	sw10392	420	501	0.9716		M		swu06896	swu06896
8	11	17	10655	sw10396	798	876	0.8758		E		swu06983
8	11	18	10739	sw10592	220	488	0.5555		M	D1.5	Bmb000447	Bmb000447
8	11	19	10751	sw10400	373	511	0.846		M		swu07318	swu07318
8	11	21	10847	sw10772	828	516	1.7972		E	U1.5	Bmb001497	Bmb001497
8	12	2	11027	sw10972	966	611	1.6743		E	U1.5	Bmb002756	Bmb002756
8	12	3	11039	sw10780	585	578	1.1124		M		Bmb001552	Bmb001552
8	12	4	11123	sw10976	881	866	0.9796		E		Bmb002771	Bmb002771
8	12	6	11219	sw11348	27410	24331	0.9062		E		Bmb005250	Bmb005250
8	12	9	11327	sw11160	5279	3823	1.17		E		Bmb004028	Bmb004028
8	12	11	11423	sw11164	922	606	1.618		E	U1.5	Bmb004070	Bmb004070
8	12	12	11507	sw11360	15246	12661	0.9832		E		Bmb005305	Bmb005305
8	12	14	11603	sw11732	1294	1378	0.83		E		Bmb007726	Bmb007726
8	12	15	11615	sw11540	1957	1080	1.7203		E	U1.5	Bmb006484	Bmb006484
8	12	20	11891	sw11744	1729	1329	1.1781		E		Bmb007796	Bmb007796
8	12	22	11987	sw12116	20147	20383	0.7838		E		Bmb010272	Bmb010272
8	13	1	11999	sw11924	16857	13645	1.0109		E		Bmb008937	Bmb008937
8	13	4	12179	sw12124	7242	5932	1.0098		E		Bmb010323	Bmb010323
8	13	8	12371	sw12500	8843	8457	0.8441		E		Bmb012576	Bmb012576
8	13	9	12383	sw12308	920	1052	0.8015		E		Bmb011459	Bmb011459
8	13	10	12467	sw12504	3758	872	4.4534		E	U2	Bmb012598	Bmb012598
8	13	11	12479	sw12312	521	507	1.1773		M		Bmb011479	Bmb011479
8	13	15	12671	sw12320	564	508	1.2683		M		Bmb011536	Bmb011536
8	13	16	12755	sw12884	484	452	1.2718		M		Bmb014952	Bmb014952
8	13	18	12851	sw12888	4495	3304	1.1562		E		Bmb014971	Bmb014971
8	13	19	12863	sw12696	9271	8067	0.9389		E		Bmb013753	Bmb013753
8	13	21	12959	sw12700	2342	1512	1.3984		E		Bmb013792	Bmb013792
8	14	1	13055	sw12704	4904	3894	1.0556		E		Bmb013812	Bmb013812
8	14	3	13151	sw13076	580	452	1.5139		M	U1.5	Bmb016117	Bmb016117
8	14	4	13235	sw13272	1391	1290	0.9691		E		Bmb017374	Bmb017374
8	14	6	13331	sw13276	300	441	0.8408		M		Bmb017391	Bmb017391
8	14	7	13343	sw13084	16650	12532	1.0979		E		Bmb016210	Bmb016210
8	14	11	13535	sw13460	1044	927	1.0658		E		Bmb018543	Bmb018543
8	14	12	13619	sw13656	11459	8475	1.1255		E		Bmb019865	Bmb019865
8	14	15	13727	sw13468	969	985	0.9168		E		Bmb018579	Bmb018579
8	14	17	13823	sw13472	3955	3814	0.8511		E		Bmb018592	Bmb018592
8	14	20	14003	sw14040	3533	3361	0.8678		E		Bmb022349	Bmb022349
8	14	22	14099	sw14044	5206	3548	1.2546		E		Bmb022362	Bmb022362
8	15	1	14111	sw13852	8018	6744	0.978		E		Bmb021157	Bmb021157
8	15	5	14303	sw14228	1765	1495	1.048		E		Bmb023634	Bmb023634
8	15	10	14579	sw14432	2855	1931	1.3023		E		Bmb025198	Bmb025198
8	15	12	14675	sw14804	1130	1235	0.8197		E		Bmb027925	Bmb027925
8	15	13	14687	sw14612	1828	1090	1.5828		E	U1.5	Bmb026538	Bmb026538
8	15	14	14771	sw14808	6110	3634	1.4589		E		Bmb027946	Bmb027946
8	15	15	14783	sw14616	588	637	0.9859		M		Bmb026550	Bmb026550
8	15	16	14867	sw14812	350	433	0.9921		M		Bmb027972	Bmb027972
8	15	17	14879	sw14620	611	716	0.8793		M		Bmb026580	Bmb026580
8	15	18	14963	sw14816	4040	2844	1.219		E		Bmb027992	Bmb027992
8	15	19	14975	sw14624	976	603	1.719		E	U1.5	Bmb026594	Bmb026594
8	16	1	15167	sw15000	1224	1193	0.9293		E		Bmb029291	Bmb029291
8	16	4	15347	sw15200	5267	2156	2.2465		E	U2	Bmb030937	Bmb030937
8	16	6	15443	sw15572	2880	2527	0.9623		E		Bmb033765	Bmb033765
8	16	8	15539	sw15576	1279	1115	1.0557		E		Bmb033781	Bmb033781
8	16	11	15647	sw15388	2860	2402	1.0127		E		Bmb032283	Bmb032283
8	16	16	15923	sw15960	16845	14339	0.9549		E		Bmb036955	Bmb036955
8	16	18	16019	sw15964	1091	942	1.094		E		Bmb037028	Bmb037028
8	16	19	16031	sw15772	1069	1258	0.756		E		Bmb035356	Bmb035356
8	17	1	16223	sw16148	609	735	0.8472		M		Bmb038592	Bmb038592
8	17	4	16403	sw16348	951	670	1.4649		E		Bmb040622	Bmb040622
8	17	5	16415	sw16156	4274	3600	0.9909		E		Bmb038637	Bmb038637
8	17	7	16511	sw16160	2949	1179	2.4025		E	U2	Bmb038662	Bmb038662
8	17	8	16595	sw16724	1186	1064	1.032		E		Bmb046038
8	17	12	16787	sw16732	421	376	1.4196		M		Bmb046163
8	17	13	16799	sw16540	1600	1419	1.0032		E		Bmb042936	Bmb042936
8	18	3	17375	sw17300	792	822	0.9435		E		swu14896	swu14896
8	18	5	17471	sw17304	3858	3839	0.8217		E		swu15000	swu15000
8	18	8	17651	sw17504	909	583	1.6783		E	U1.5	Bmb038883	Bmb038883
8	18	9	17663	sw17312	405	486	0.9751		M		swu15512	swu15512
8	18	11	17759	sw17684	15848	10615	1.2538		E		Bmb033448	Bmb033448
8	18	12	17843	sw17880	5583	5428	0.8354		E		Bmb038658	Bmb038658
8	18	18	18131	sw18260	7364	6688	0.8977		E		Bmb013056	Bmb013056
8	18	20	18227	sw18264	1855	1000	1.7826		E	U1.5	Bmb013337	Bmb013337
8	18	22	18323	sw18268	501	671	0.7904		M		Bmb013589	Bmb013589
8	19	1	18335	sw18076	1127	1370	0.721		E		Bmb033066	Bmb033066
8	19	3	18431	sw18080	320	417	0.9596		M		Bmb034722	Bmb034722
8	19	4	18515	sw18644	441	643	0.7383		M		Bmb034399	Bmb034399
8	19	12	18899	sw19028	3605	2723	1.1297		E		Bmb035403	Bmb035403
8	19	16	19091	sw19036	1770	1021	1.654		E	U1.5	Bmb040178	Bmb040178
8	19	17	19103	sw18844	4008	3811	0.8645		E		Bmb021785	Bmb021785
8	20	1	19391	sw19224	1520	1462	0.9172		E		Bmb032395	Bmb032395
8	20	4	19571	sw19424	2576	2665	0.8009		E		Bmb028995	Bmb028995
8	20	9	19775	sw19608	695	776	0.896		M		Bmb029242	Bmb029242
8	20	11	19871	sw19612	5749	5113	0.924		E		Bmb029613	Bmb029613
8	20	16	20147	sw20184	1027	994	0.9625		E		Bmb003116	Bmb003116
8	20	20	20339	sw20192	296	541	0.632		M	D1.5	Bmb004472	Bmb004472
8	20	21	20351	sw20000	154	401	0.5374		M	D1.5	Bmb009426	Bmb009426
8	20	22	20435	sw20564	9249	8314	0.905		E		Bmb022286	Bmb022286
8	21	1	20447	sw20372	1273	1116	1.0498		E		Bmb037671	Bmb037671
8	21	4	20627	sw20572	7596	5235	1.2275		E		Bmb023888	Bmb023888
8	21	8	20819	sw20948	4509	3615	1.0466		E		Bmb015006	Bmb015006
8	21	10	20915	sw20952	835	968	0.8063		E		Bmb015280	Bmb015280
8	21	20	21395	sw21340	1180	1299	0.8075		E		Bmb040386	Bmb040386
8	21	21	21407	sw21148	1187	1099	0.9934		E		Bmb025675	Bmb025675
8	22	1	21503	sw21152	852	1098	0.7034		E		Bmb025833	Bmb025833
8	22	2	21587	sw21716	3744	1065	3.5003		E	U2	Contig309746GENE+1
8	22	4	21683	sw21720	745	776	0.9568		M		Contig311300GENE+1	Bmb018127
8	22	6	21779	sw21724	2518	1250	1.8945		E	U1.5	Contig313256GENE+1ALT+1
8	22	7	21791	sw21532	30539	25135	0.9862		E		Bmb031445	Bmb031445
8	22	9	21887	sw21536	5556	3447	1.3936		E		Bmb032454	Bmb032454
8	22	12	22067	sw22104	575	510	1.2858		M		Bmb011763	Bmb011763
8	22	14	22163	sw22108	733	938	0.7393		E		Bmb011845	Bmb011845
8	22	17	22271	sw21920	819	798	1.0125		E		Contig309566GENE+1	swu14519
8	22	21	22463	sw22296	643	747	0.8731		M		Bmb029010	Bmb029010
8	22	22	22547	sw22492	65460	63100	0.8216		E		swu09022
8	23	2	22643	sw22496	545	654	0.8859		M		Bmb000584	Bmb000584
8	23	4	22739	sw22868	2761	1475	1.72		E	U1.5	Contig205556GENE-1ALT-1	Bmb017301
8	23	5	22751	sw22676	1346	1031	1.2233		E		Bmb028684	Bmb013415
8	23	8	22931	sw22876	21616	15960	1.1187		E		Contig2104651GENE+1ALT+1	swu09978
8	23	9	22943	sw22684	65457	52009	1.0218		E		Bmb029256	Bmb000741;Bmb029256;Bmb000742;Bmb029257
8	23	10	23027	sw22880	4180	2707	1.3399		E		Contig215025GENE+1ALT+1	Bmb014316
9	1	16	10	sw00225	1585	1188	1.4579		E		Bmb003317	Bmb003317
9	1	19	118	sw00037	413	717	0.6963		M		Bmb000506	Bmb000506
9	2	2	394	sw00609	3277	3972	0.8416		E		Bmb008849	Bmb008849
9	2	10	778	sw00993	1955	2533	0.8137		E		Bmb014540	Bmb014540
9	2	17	1078	sw00813	13737	14107	0.9318		E		Bmb011884	Bmb011884
9	2	19	1174	sw01185	13491	12674	1.022		E		Bmb017781	Bmb017781
9	2	22	1354	sw01385	4813	5352	0.8997		E		Bmb020948	Bmb020948
9	3	1	1366	sw01193	664	755	1.0157		M		Bmb017875	Bmb017875
9	3	2	1450	sw01389	660	636	1.2136		M		Bmb021009	Bmb021009
9	3	9	1750	sw01577	11944	9785	1.1828		E		Bmb024316	Bmb024316
9	3	11	1846	sw01581	729	620	1.3693		M		Bmb024372	Bmb024372
9	4	10	2890	sw02921	2206	2060	1.1343		E		Bmb000609	Bmb000609
9	4	12	2986	sw02925	4783	1982	2.5033		E	U2	Bmb000655	Bmb000655
9	4	13	2998	sw02733	1078	837	1.4479		E		Bmb048915	Bmb025511
9	4	16	3178	sw03301	16604	8812	1.8214		E	U1.5	Bmb007960	Bmb007960
9	4	17	3190	sw03109	1677	1497	1.2096		E		Bmb004108	Bmb004108
9	5	1	3478	sw03489	531	799	0.7745		M		Bmb012261	Bmb012261
9	5	3	3574	sw03493	1389	1441	1.0492		E		Bmb012333	Bmb012333
9	5	4	3658	sw03689	338	675	0.6295		M	D1.5	Bmb017039	Bmb017039
9	5	5	3670	sw03497	531	659	0.9547		M		Bmb012501	Bmb012501
9	5	6	3754	sw03693	12821	10472	1.1828		E		Bmb017075	Bmb017075
9	5	9	3862	sw03873	221	424	0.7575		M		Bmb021257	Bmb021257
9	5	11	3958	sw03877	2680	4304	0.6367		E	D1.5	Bmb021351	Bmb021351
9	5	12	4042	sw04073	3376	4186	0.8202		E		Bmb025928	Bmb025928
9	6	9	4918	sw04653	382	525	0.937		M		Bmb041444	Bmb041444
9	6	11	5014	sw05025	2589	2644	1.0224		E		Bmb001504	Bmb001504
9	6	12	5098	sw05221	1894	1938	1.0423		E		Bmb005275	Bmb005275
9	6	13	5110	sw05029	2145	2343	0.9656		E		Bmb001548	Bmb001548
9	6	20	5482	sw05605	2641	2033	1.3694		E		Bmb011583	Bmb011583
9	6	21	5494	sw05413	657	738	1.0304		M		Bmb008303	Bmb008303
9	6	22	5578	sw05609	327	433	1.0287		M		Bmb011620	Bmb011620
9	7	5	5782	sw05793	474	722	0.7792		M		Bmb015213	Bmb015213
9	7	18	6442	sw06381	20474	16445	1.1778		E		Bmb025991	Bmb025991
9	7	22	6634	sw06757	4358	5302	0.8241		E		Bmb033985	Bmb033985
9	8	2	6730	sw06761	1488	1784	0.8978		E		Bmb034004	Bmb034004
9	8	3	6742	sw06569	2783	3107	0.9272		E		Bmb030157	Bmb030157
9	8	16	7402	sw07525	709	857	0.9447		E		Bmb001882	Bmb001882
9	9	1	7702	sw07713	1449	2481	0.6217		E	D1.5	Bmb004303	Bmb004303;Bmb008764
9	9	7	7990	sw07725	6176	4983	1.2366		E		Bmb004551	Bmb004551
9	9	9	8086	sw08097	5042	5622	0.8949		E		Bmb009795	Bmb009795
9	9	10	8170	sw08293	5239	7819	0.6619		E	D1.5	Bmb012657	Bmb012657
9	9	11	8182	sw08101	996	1294	0.8508		E		Bmb009833	Bmb009833
9	9	19	8566	sw08485	963	1035	1.0398		E		Bmb015253	Bmb015253
9	9	22	8746	sw08685	2143	2418	0.9336		E		Bmb017927	Bmb017927
9	10	6	9034	sw09065	1146	765	1.6885		E	U1.5	Bmb023774	Bmb023774
9	10	9	9142	sw08877	822	684	1.382		E		Bmb020910	Bmb020910
9	10	10	9226	sw09441	934	514	2.1133		E	U2	Bmb030025	Bmb030025
9	10	13	9334	sw09253	765	285	3.4327		M	U2	Bmb026795	Bmb026795
9	10	14	9418	sw09449	7100	6397	1.097		E		Bmb030104	Bmb030104
9	10	18	9610	sw09825	1190	1125	1.1699		E		Bmb036690	Bmb036690
9	10	21	9718	sw09637	738	976	0.8566		E		Bmb033198	Bmb033198
9	11	2	9898	sw09837	840	1095	0.8597		E		Bmb036914	Bmb036914
9	11	3	9910	sw09645	9647	8347	1.1286		E		Bmb033292	Bmb033292
9	11	5	10006	sw10017	503	336	1.9923		M	U1.5	Bmb040356	Bmb040356
9	11	9	10198	sw10025	1236	1416	0.9547		E		Bmb040539	Bmb040539
9	11	12	10378	sw10593	1509	2654	0.6028		E	D1.5	Bmb000461	Bmb000461
9	11	14	10474	sw10597	1566	2499	0.6654		E	D1.5	Bmb000513	Bmb000513
9	11	15	10486	sw10405	8282	9762	0.8269		E		swu07735	swu07735
9	11	17	10582	sw10409	1377	1168	1.2958		E		swu08158	swu08158
9	11	18	10666	sw10605	1639	909	1.9927		E	U1.5	Bmb000555	Bmb000555
9	11	20	10762	sw10977	5055	4748	1.068		E		Bmb002778	Bmb002778
9	11	21	10774	sw10785	1413	1718	0.8877		E		Bmb001582	Bmb001582
9	12	2	10954	sw10985	2319	2204	1.11		E		Bmb002827	Bmb002827
9	12	3	10966	sw10793	879	953	1.0391		E		Bmb001667	Bmb001667
9	12	4	11050	sw10989	5758	5790	0.9891		E		Bmb002847	Bmb002847
9	12	7	11158	sw11169	23106	23150	0.9327		E		Bmb004097	Bmb004097
9	12	9	11254	sw11173	1018	837	1.3705		E		Bmb004128	Bmb004128
9	12	21	11830	sw11565	6712	4561	1.47		E		Bmb006620	Bmb006620
9	13	1	11926	sw11937	6385	7647	0.8227		E		Bmb009048	Bmb009048
9	13	5	12118	sw11945	3061	4204	0.7424		E		Bmb009104	Bmb009104
9	13	10	12394	sw12517	34223	21165	1.504		E	U1.5	Bmb012695	Bmb012695
9	13	11	12406	sw12325	1431	1860	0.8277		E		Bmb011557	Bmb011557
9	13	14	12586	sw12525	1858	2243	0.879		E		Bmb012761	Bmb012761
9	13	16	12682	sw12897	1805	874	2.2791		E	U2	Bmb015055	Bmb015055
9	13	19	12790	sw12709	515	531	1.1891		M		Bmb013864	Bmb013864
9	14	2	13066	sw13281	1176	931	1.4086		E		Bmb017419	Bmb017419
9	14	6	13258	sw13289	27254	18627	1.372		E		Bmb017483	Bmb017483
9	14	8	13354	sw13293	4045	3205	1.2904		E		Bmb017518	Bmb017518
9	14	9	13366	sw13101	3947	2620	1.554		E	U1.5	Bmb016294	Bmb016294
9	14	11	13462	sw13473	1216	1193	1.1239		E		Bmb018602	Bmb018602
9	14	13	13558	sw13477	663	447	1.8026		M	U1.5	Bmb018643	Bmb018643
9	14	15	13654	sw13481	663	881	0.8614		E		Bmb018660	Bmb018660
9	14	17	13750	sw13485	10266	8059	1.2439		E		Bmb018672	Bmb018672
9	14	19	13846	sw13857	10419	9167	1.1057		E		Bmb021183	Bmb021183
9	14	21	13942	sw13861	468	507	1.1567		M		Bmb021215	Bmb021215
9	14	22	14026	sw14057	2371	1255	2.0365		E	U2	Bmb022483	Bmb022483
9	15	1	14038	sw13865	1337	739	2.0304		E	U2	Bmb021259	Bmb021259
9	15	7	14326	sw14245	918	957	1.078		E		Bmb023777	Bmb023777
9	15	11	14518	sw14253	2085	2554	0.8586		E		Bmb023824	Bmb023824
9	15	15	14710	sw14629	6726	6604	1.0067		E		Bmb026617	Bmb026617
9	15	19	14902	sw14637	4327	5251	0.8265		E		Bmb026678	Bmb026678
9	16	3	15190	sw15017	3732	4601	0.82		E		Bmb029449	Bmb029449
9	16	5	15286	sw15021	819	466	2.0772		E	U2	Bmb029479	Bmb029479
9	16	11	15574	sw15401	1468	1988	0.792		E		Bmb032378	Bmb032378
9	16	16	15850	sw15973	6688	7366	0.8948		E		Bmb037175	Bmb037175
9	16	22	16138	sw16353	195	421	0.6898		M		Bmb040708	Bmb040708
9	17	8	16522	sw16737	911	892	1.1521		E		Bmb046233
9	17	12	16714	sw16745	1017	764	1.5068		E	U1.5	Bmb046429	swu06717
9	17	16	16906	sw17121	6361	5676	1.1135		E		swu06835	swu06835
9	17	18	17002	sw17125	394	479	1.0712		M		swu07005
9	17	19	17014	sw16933	7194	6530	1.0881		E		swu04687	swu04687
9	18	3	17302	sw17313	616	896	0.7885		E		swu15592
9	18	8	17578	sw17517	168	520	0.474		M	D2	Bmb042515	Bmb042515
9	18	11	17686	sw17697	177	428	0.6277		M	D1.5	Bmb036890	Bmb036890
9	18	13	17782	sw17701	624	828	0.868		E		Bmb038017
9	18	15	17878	sw17705	8740	10088	0.843		E		Bmb039190	Bmb039190
9	18	21	18166	sw18085	3509	3136	1.1496		E		Bmb035708	Bmb035708
9	19	3	18358	sw18093	388	439	1.1712		M		Bmb037146	Bmb037146
9	19	5	18454	sw18465	865	1102	0.8787		E		Bmb033573	Bmb033573
9	19	9	18646	sw18473	918	1113	0.9205		E		Bmb035079	Bmb035079
9	19	12	18826	sw19041	786	871	1.0256		E		Bmb042844	Bmb042844
9	19	16	19018	sw19049	1086	499	2.5151		E	U2	Contig300610GENE-1ALT-1	Bmb015777
9	19	17	19030	sw18857	55338	62435	0.7912		E		Bmb031444	Bmb031444
9	19	18	19114	sw19053	4366	2855	1.5675		E	U1.5	swu13929	swu13929
9	20	2	19402	sw19433	577	1121	0.5846		E	D1.5	Bmb030838	Bmb030838
9	20	6	19594	sw19809	838	984	0.9597		E		Bmb019691	Bmb019691
9	20	7	19606	sw19617	41091	52760	0.7024		E		Bmb031642	Bmb031642
9	20	15	19990	sw20001	10411	11632	0.8651		E		Bmb009519	Bmb009519
9	20	18	20170	sw20201	2003	1954	1.0917		E		Bmb006690	Bmb006690
9	20	19	20182	sw20009	5315	2047	2.6821		E	U2	Bmb010703	Bmb010703
9	20	20	20266	sw20205	474	729	0.7701		M		Bmb007190	Bmb007190
9	21	8	20746	sw20961	811	881	1.0444		E		Bmb015544	Bmb015544
9	21	9	20758	sw20769	291	428	0.9454		M		Bmb004378	Bmb004378
9	21	16	21130	sw21345	1121	1060	1.1744		E		Bmb041144	Bmb041144
9	21	22	21418	sw21357	17323	11497	1.4445		E		Bmb042878	Bmb042878
9	22	4	21610	sw21733	355	436	1.0957		M		Contig319107GENE-1ALT-1	swu03545
9	22	8	21802	sw21741	606	941	0.7369		E		swu03581	swu03581
9	22	11	21910	sw21921	6469	6180	1.0371		E		Contig310068GENE+1	Bmb019232
9	22	13	22006	sw21925	427	427	1.3112		M		Contig311592GENE+1ALT+1
9	22	16	22186	sw22125	1233	1616	0.8296		E		Bmb013291	Bmb013291
9	22	20	22378	sw22501	286	489	0.7981		M		Bmb001255	Bmb001255
9	23	1	22486	sw22313	349	876	0.4785		E	D2	Bmb030080	Bmb030080
9	23	4	22666	sw22881	220	466	0.6749		M		Contig216138GENE+1ALT+2	Bmb025528
9	23	5	22678	sw22689	302	624	0.6285		M	D1.5	Bmb029857	Bmb029857
9	23	6	22762	sw22885	2418	3589	0.6961		E		Contig300589GENE+1ALT+1	Bmb011769
9	23	8	22858	sw22889	19666	22086	0.8357		E		Contig302233GENE-1ALT-2	swu03347
9	23	9	22870	sw22697	2046	3424	0.6215		E	D1.5	Bmb030400	Bmb030400
9	23	10	22954	sw22893	11638	10135	1.1121		E		Contig303072GENE-1ALT-1	swu02250;swu12790;swu09401
10	1	16	34	sw00226	2154	1947	1.0531		E		Bmb003322	Bmb003322
10	1	17	46	sw00034	989	819	1.2294		E		Bmb000468	Bmb000468
10	1	18	130	sw00230	519	760	0.7662		M		Bmb003391	Bmb003391
10	1	19	142	sw00038	1853	1331	1.3403		E		Bmb000508	Bmb000508
10	1	20	226	sw00234	1638	1807	0.8708		E		Bmb003438	Bmb003438
10	1	21	238	sw00042	1961	2432	0.7665		E		Bmb000557	Bmb000557
10	2	3	430	sw00418	556	719	0.865		M		Bmb005981	Bmb005981
10	2	7	622	sw00426	495	355	1.7771		M	U1.5	Bmb006119	Bmb006119
10	2	9	718	sw00430	767	1451	0.5296		E	D1.5	Bmb006154	Bmb006154
10	2	10	802	sw00994	851	1234	0.6923		E		Bmb014571	Bmb014571
10	2	12	898	sw00998	1808	2289	0.7538		E		Bmb014600	Bmb014600
10	2	14	994	sw01002	3747	2242	1.5621		E	U1.5	Bmb014625	Bmb014625
10	2	15	1006	sw00810	3424	3748	0.853		E		Bmb011857	Bmb011857
10	2	17	1102	sw00814	2807	2397	1.1012		E		Bmb011886	Bmb011886
10	2	21	1294	sw01190	653	883	0.784		E		Bmb017840	Bmb017840
10	3	3	1486	sw01198	744	831	0.9404		E		Bmb017947	Bmb017947
10	3	5	1582	sw01570	563	801	0.7723		E		Bmb024148	Bmb024148
10	3	6	1666	sw01766	4720	2699	1.625		E	U1.5	Bmb027646	Bmb027646
10	3	7	1678	sw01574	13336	10201	1.2117		E		Bmb024240	Bmb024240
10	3	11	1870	sw01582	2901	2560	1.064		E		Bmb024377	Bmb024377
10	3	15	2062	sw01958	1479	1410	1.0162		E		Bmb030577	Bmb030577
10	3	18	2242	sw02158	384	474	1.0287		M		Bmb034351	Bmb034351
10	4	10	2914	sw02922	542	679	0.9042		M		Bmb000611	Bmb000611
10	4	11	2926	sw02730	212	479	0.6305		M	D1.5	Bmb048888
10	4	15	3118	sw03106	7330	7755	0.8778		E		Bmb004082	Bmb004082
10	4	17	3214	sw03110	2419	1755	1.3093		E		Bmb004135	Bmb004135
10	4	19	3310	sw03114	958	896	1.085		E		Bmb004184	Bmb004184
10	4	21	3406	sw03118	484	518	1.1237		M		Bmb004236	Bmb004236
10	5	1	3502	sw03490	3093	3003	0.9647		E		Bmb012284	Bmb012284
10	5	3	3598	sw03494	2149	1636	1.2532		E		Bmb012396	Bmb012396
10	5	5	3694	sw03498	386	560	0.8511		M		Bmb012514	Bmb012514
10	5	9	3886	sw03874	4901	4851	0.9385		E		Bmb021268	Bmb021268
10	5	10	3970	sw04070	470	702	0.7728		M		Bmb025891	Bmb025891
10	5	11	3982	sw03878	291	471	0.8292		M		Bmb021358	Bmb021358
10	5	13	4078	sw03882	644	576	1.2617		M		Bmb021421	Bmb021421
10	6	5	4750	sw04646	6852	4246	1.4931		E		Bmb041201	Bmb041201
10	6	7	4846	sw04650	531	360	1.8516		M	U1.5	Bmb041390	Bmb041390
10	6	10	5026	sw05218	542	412	1.6109		M	U1.5	Bmb005215	Bmb005215
10	6	12	5122	sw05222	662	956	0.7267		E		Bmb005287	Bmb005287
10	6	13	5134	sw05030	4495	5041	0.8292		E		Bmb001636	Bmb001636
10	6	16	5314	sw05230	11048	6862	1.4896		E		Bmb005408	Bmb005408
10	6	19	5422	sw05410	5049	4664	1.0051		E		Bmb008262	Bmb008262
10	6	21	5518	sw05414	5287	5253	0.9346		E		Bmb008315	Bmb008315
10	7	1	5614	sw05418	926	668	1.4512		E		Bmb008359	Bmb008359
10	7	3	5710	sw05422	465	882	0.5891		E	D1.5	Bmb008442	Bmb008442
10	7	4	5794	sw05986	1099	1545	0.6962		E		Bmb018520	Bmb018520
10	7	5	5806	sw05794	427	349	1.6062		M	U1.5	Bmb015229	Bmb015229
10	7	6	5890	sw05990	710	503	1.5981		M	U1.5	Bmb018532	Bmb018532
10	7	7	5902	sw05798	639	673	1.0493		M		Bmb015287	Bmb015287
10	7	11	6094	sw05806	600	649	1.036		M		Bmb015403	Bmb015403
10	7	17	6382	sw06186	1207	1360	0.8686		E		Bmb022544	Bmb022544
10	7	21	6574	sw06562	953	1229	0.7723		E		Bmb029975	Bmb029975
10	8	2	6754	sw06762	25186	19125	1.2218		E		Bmb034019	Bmb034019
10	8	3	6766	sw06570	1259	632	2.0242		E	U2	Bmb030164	Bmb030164
10	8	10	7138	sw07146	3112	1597	1.8382		E	U1.5	Bmb044824
10	8	18	7522	sw07530	683	740	0.9955		M		Bmb001965	Bmb001965
10	8	20	7618	sw07534	4644	4956	0.8711		E		Bmb002063	Bmb002063
10	9	5	7918	sw07722	9594	8146	1.0922		E		Bmb004511	Bmb004511
10	9	7	8014	sw07726	407	422	1.2377		M		Bmb004557	Bmb004557
10	9	10	8194	sw08294	11449	8327	1.2737		E		Bmb012670	Bmb012670
10	9	13	8302	sw08106	65464	59807	1.0222		E		Bmb009912	Bmb009912
10	9	14	8386	sw08302	7895	6862	1.067		E		Bmb012752	Bmb012752
10	9	16	8482	sw08674	1306	1196	1.0694		E		Bmb017760	Bmb017760
10	9	18	8578	sw08678	499	370	1.701		M	U1.5	Bmb017823	Bmb017823
10	9	21	8686	sw08490	851	741	1.2017		E		Bmb015286	Bmb015286
10	10	1	8782	sw08494	305	446	0.9183		M		Bmb015320	Bmb015320
10	10	5	8974	sw08870	876	927	0.9635		E		Bmb020834	Bmb020834
10	10	7	9070	sw08874	725	538	1.5069		M	U1.5	Bmb020877	Bmb020877
10	10	12	9346	sw09446	922	1138	0.8127		E		Bmb030081	Bmb030081
10	10	13	9358	sw09254	12094	8023	1.3955		E		Bmb026797	Bmb026797
10	10	16	9538	sw09454	3167	2799	1.0595		E		Bmb030314	Bmb030314
10	10	18	9634	sw09826	45337	45899	0.9212		E		Bmb036704	Bmb036704
10	10	20	9730	sw09830	1827	3336	0.5191		E	D1.5	Bmb036779	Bmb036779
10	10	22	9826	sw09834	774	781	1.043		M		Bmb036882	Bmb036882
10	11	1	9838	sw09642	4796	5362	0.8315		E		Bmb033285	Bmb033285
10	11	2	9922	sw09838	601	603	1.1299		M		Bmb036915	Bmb036915
10	11	9	10222	sw10026	546	544	1.1735		M		Bmb040552	Bmb040552
10	11	13	10414	sw10402	708	527	1.511		M	U1.5	swu07453	swu07453
10	11	14	10498	sw10598	2606	3062	0.8		E		Bmb000514	Bmb000514
10	11	18	10690	sw10606	5589	4008	1.2925		E		Bmb000570	Bmb000570
10	11	20	10786	sw10978	7450	6452	1.0707		E		Bmb002780	Bmb002780
10	11	21	10798	sw10786	628	901	0.7414		E		Bmb001590	Bmb001590
10	11	22	10882	sw10982	2090	1372	1.4596		E		Bmb002804	Bmb002804
10	12	2	10978	sw10986	806	441	2.0692		E	U2	Bmb002830	Bmb002830
10	12	4	11074	sw10990	1839	1495	1.1817		E		Bmb002849	Bmb002849
10	12	5	11086	sw10798	23418	19491	1.1154		E		Bmb001707	Bmb001707
10	12	8	11266	sw11366	4388	5779	0.7067		E		Bmb005321	Bmb005321
10	12	10	11362	sw11370	2739	2325	1.1089		E		Bmb005362	Bmb005362
10	12	12	11458	sw11374	1316	1208	1.0656		E		Bmb005394	Bmb005394
10	12	13	11470	sw11182	1737	1848	0.9009		E		Bmb004179	Bmb004179
10	12	20	11842	sw11758	5205	6297	0.7685		E		Bmb007883	Bmb007883
10	12	22	11938	sw12130	2054	2479	0.786		E		Bmb010352	Bmb010352
10	13	3	12046	sw11942	1807	990	1.7699		E	U1.5	Bmb009096	Bmb009096
10	13	4	12130	sw12138	391	538	0.902		M		Bmb010400	Bmb010400
10	13	9	12334	sw12322	1264	1186	1.0455		E		Bmb011551	Bmb011551
10	13	10	12418	sw12518	3121	4148	0.7034		E		Bmb012696	Bmb012696
10	13	12	12514	sw12522	1204	719	1.6927		E	U1.5	Bmb012749	Bmb012749
10	13	14	12610	sw12526	537	410	1.6064		M	U1.5	Bmb012772	Bmb012772
10	13	15	12622	sw12334	3013	2508	1.1273		E		Bmb011600	Bmb011600
10	13	16	12706	sw12898	609	469	1.5248		M	U1.5	Bmb015061	Bmb015061
10	13	17	12718	sw12706	374	456	1.0552		M		Bmb013836	Bmb013836
10	13	18	12802	sw12902	411	537	0.942		M		Bmb015090	Bmb015090
10	14	5	13198	sw13094	407	547	0.9147		M		Bmb016271	Bmb016271
10	14	6	13282	sw13290	1634	1127	1.4069		E		Bmb017484	Bmb017484
10	14	9	13390	sw13102	5227	6012	0.8081		E		Bmb016296	Bmb016296
10	14	10	13474	sw13666	2234	1906	1.1146		E		Bmb019951	Bmb019951
10	14	12	13570	sw13670	1369	1312	1.0158		E		Bmb019980	Bmb019980
10	14	13	13582	sw13478	470	345	1.7595		M	U1.5	Bmb018655	Bmb018655
10	14	14	13666	sw13674	1370	1240	1.0774		E		Bmb019998	Bmb019998
10	14	15	13678	sw13482	22304	15139	1.3652		E		Bmb018665	Bmb018665
10	14	18	13858	sw14050	2275	2398	0.8975		E		Bmb022441	Bmb022441
10	14	20	13954	sw14054	7449	9327	0.7427		E		Bmb022469	Bmb022469
10	14	21	13966	sw13862	1525	1571	0.938		E		Bmb021217	Bmb021217
10	15	2	14146	sw14062	667	801	0.8922		E		Bmb022517	Bmb022517
10	15	6	14338	sw14438	7811	5989	1.2083		E		Bmb025249	Bmb025249
10	15	14	14722	sw14822	923	789	1.2041		E		Bmb028028	Bmb028028
10	15	15	14734	sw14630	1398	1182	1.1547		E		Bmb026622	Bmb026622
10	15	19	14926	sw14638	701	825	0.9007		E		Bmb026680	Bmb026680
10	15	20	15010	sw15202	549	828	0.728		E		Bmb030969	Bmb030969
10	15	21	15022	sw15010	288	574	0.6525		M	D1.5	Bmb029362	Bmb029362
10	16	1	15118	sw15014	7978	8166	0.9072		E		Bmb029421	Bmb029421
10	16	2	15202	sw15210	269	534	0.6715		M		Bmb031034	Bmb031034
10	16	9	15502	sw15398	2030	1562	1.2431		E		Bmb032363	Bmb032363
10	16	14	15778	sw15970	1428	917	1.5333		E	U1.5	Bmb037096	Bmb037096
10	16	20	16066	sw15982	1023	1209	0.8394		E		Bmb037260	Bmb037260
10	17	1	16174	sw16162	784	570	1.506		M	U1.5	Bmb038698	Bmb038698
10	17	2	16258	sw16358	8005	7184	1.0335		E		Bmb040734	Bmb040734
10	17	8	16546	sw16738	762	881	0.8996		E		Bmb046240	swu15292
10	17	9	16558	sw16546	2365	1556	1.4471		E		Bmb043058	Bmb043058
10	17	13	16750	sw16554	2506	2637	0.8953		E		Bmb043232	Bmb043232
10	17	14	16834	sw16750	531	387	1.7015		M	U1.5	Bmb046479
10	17	16	16930	sw17122	2166	1048	1.9885		E	U1.5	swu06843	swu06843
10	17	17	16942	sw16930	7658	7079	1.0037		E		MFBP24_F_I09.seq
10	18	12	17794	sw17894	4584	4951	0.8607		E		Bmb042847	Bmb042847
10	18	19	18094	sw18082	3477	2821	1.152		E		Bmb034896	Bmb034896
10	18	21	18190	sw18086	805	760	1.1118		E		Bmb035905	Bmb035905
10	19	2	18370	sw18286	373	556	0.8351		M		Bmb015289	Bmb015289
10	19	4	18466	sw18658	3607	3282	1.0258		E		Bmb043894
10	19	6	18562	sw18662	5875	4727	1.1523		E		Contig205978GENE-1	swu04669
10	19	10	18754	sw18670	391	785	0.5829		M	D1.5	Bmb002840	Bmb002840
10	19	12	18850	sw19042	2513	2746	0.8619		E		Bmb043066	Bmb043066
10	19	14	18946	sw19046	246	564	0.585		M	D1.5	Bmb045312
10	19	16	19042	sw19050	4583	4454	0.9563		E		Contig301450GENE-1	swu11065
10	19	17	19054	sw18858	8961	6537	1.2697		E		Bmb032137	Bmb032137
10	19	18	19138	sw19054	202	460	0.6367		M	D1.5	AB052914.1
10	20	2	19426	sw19434	2840	2944	0.9053		E		Bmb031170	Bmb031170
10	20	4	19522	sw19438	2057	1149	1.7226		E	U1.5	Bmb032143	Bmb032143
10	20	6	19618	sw19810	6870	5695	1.1183		E		Bmb019897	Bmb019897
10	20	9	19726	sw19622	3680	3138	1.0944		E		Bmb032726	Bmb032726
10	20	10	19810	sw19818	2623	2131	1.1615		E		Bmb021274	Bmb021274
10	20	13	19918	sw19630	10774	9505	1.0516		E		Bmb034477	Bmb034477;Bmb021909
10	20	17	20110	sw20006	2100	3850	0.5143		E	D1.5	Bmb010095	Bmb010095
10	20	18	20194	sw20202	2903	2874	0.9476		E		Bmb006849	Bmb006849
10	20	21	20302	sw20014	3085	1617	1.7995		E	U1.5	Bmb011319	Bmb011319
10	21	1	20398	sw20386	14351	11843	1.1239		E		Bmb041863	Bmb041863
10	21	2	20482	sw20582	383	470	1.0381		M		Bmb025356	Bmb025356
10	21	5	20590	sw20394	3745	4674	0.7467		E		Bmb000912	Bmb000912
10	21	10	20866	sw20966	5170	4969	0.966		E		Bmb015769	Bmb015769
10	21	12	20962	sw20970	16744	18159	0.8573		E		Bmb015873	Bmb015873
10	21	15	21070	sw20782	1180	476	2.6149		E	U2	Bmb005059	Bmb005059
10	21	17	21166	sw21154	3559	3812	0.8711		E		Bmb025914	Bmb025914
10	21	18	21250	sw21350	178	400	0.6894		M		Bmb041717	Bmb041717
10	21	21	21358	sw21162	182	450	0.6046		M	D1.5	Bmb026360	Bmb026360
10	22	1	21454	sw21166	4553	1973	2.1494		E	U2	Bmb026595	Bmb026595
10	22	2	21538	sw21730	234	477	0.6845		M		Contig316371GENE-1ALT-1	swu14410
10	22	5	21646	sw21542	1841	1999	0.8801		E		Bmb033366	Bmb033366
10	22	6	21730	sw21738	971	1533	0.6242		E	D1.5	AB113085.1
10	22	8	21826	sw21742	605	1031	0.6176		E	D1.5	swu13160	swu13160
10	22	13	22030	sw21926	282	440	0.8754		M		Contig311592GENE+1ALT+2	swu10552;swu00233
10	22	15	22126	sw21930	1770	1406	1.2131		E		Contig312259GENE+1ALT+1	Bmb017532
10	22	18	22306	sw22498	112	431	0.4464		M	D2	Bmb000858	Bmb000858
10	22	20	22402	sw22502	7220	6779	0.9882		E		Bmb001418	Bmb001418
10	22	21	22414	sw22310	277	661	0.5356		M	D1.5	Bmb029961	Bmb029961
10	23	2	22594	sw22510	2833	2002	1.3338		E		Bmb003189	Bmb003189
10	23	4	22690	sw22882	5700	4695	1.1258		E		Contig2175571GENE-1ALT-1	Bmb019034
10	23	5	22702	sw22690	1374	551	2.5424		E	U2	Bmb029990
10	23	7	22798	sw22694	479	699	0.7883		M		Bmb030320	Bmb030320
10	23	8	22882	sw22890	8727	8008	1.0111		E		Contig302272GENE+1ALT+1	swu02945
10	23	10	22978	sw22894	13708	8371	1.5152		E	U1.5	Contig303575GENE+1ALT+1	Bmb011230
10	23	11	22990	sw22702	16427	16802	0.9085		E		Bmb031153	Bmb031153
10	23	13	23086	BGIBMGA002724	2839	2455	1.087		E
10	23	14	23170	BGIBMGA000435	8292	8581	0.8974		E
10	23	15	23182	BGIBMGA011716	14646	17612	0.7736		E
10	23	17	23278	2th_045	1588	1699	0.9003		E
11	2	1	358	sw00047	978	1290	0.7434		E		Bmb000739	Bmb000739
11	2	2	442	sw00611	2676	2177	1.1305		E		Bmb008880	Bmb008880
11	2	3	454	sw00419	600	731	0.8682		M		Bmb005985	Bmb005985
11	2	4	538	sw00615	759	894	0.8622		E		Bmb008970	Bmb008970
11	2	5	550	sw00423	2697	2854	0.8654		E		Bmb006012	Bmb006012
11	2	7	646	sw00427	1378	1002	1.3332		E		Bmb006133	Bmb006133
11	2	9	742	sw00431	449	416	1.2818		M		Bmb006156	Bmb006156
11	2	12	922	sw00999	638	782	0.8508		M		Bmb014605	Bmb014605
11	2	13	934	sw00807	539	458	1.3357		M		Bmb011785	Bmb011785
11	2	17	1126	sw00815	12986	14155	0.808		E		Bmb011891	Bmb011891
11	2	19	1222	sw01187	457	387	1.4139		M		Bmb017785	Bmb017785
11	3	1	1414	sw01195	4550	5351	0.7659		E		Bmb017918	Bmb017918
11	3	2	1498	sw01391	6326	3993	1.417		E		Bmb021052	Bmb021052
11	3	7	1702	sw01575	478	570	0.942		M		Bmb024259	Bmb024259
11	3	9	1798	sw01579	1034	1266	0.7986		E		Bmb024343	Bmb024343
11	3	11	1894	sw01583	6940	6264	0.9892		E		Bmb024379	Bmb024379
11	3	12	1978	sw02147	389	488	0.9481		M		Bmb034159	Bmb034159
11	3	17	2182	sw01963	555	680	0.8788		M		Bmb030700	Bmb030700
11	3	20	2362	sw02531	472	763	0.6718		M		Bmb043119	Bmb043119
11	4	2	2554	sw02539	390	413	1.151		M		Bmb043326	Bmb043326
11	4	5	2662	sw02351	710	901	0.8038		E		Bmb038561	Bmb038561
11	4	10	2938	sw02923	11644	9882	1.0404		E		Bmb000632	Bmb000632
11	5	1	3526	sw03491	771	581	1.393		M		Bmb012292	Bmb012292
11	5	2	3610	sw03687	639	891	0.7394		E		Bmb016929	Bmb016929
11	5	3	3622	sw03495	1186	1172	0.9835		E		Bmb012401	Bmb012401
11	5	5	3718	sw03499	1082	1007	1.0578		E		Bmb012526	Bmb012526
11	5	6	3802	sw03695	1021	559	1.8633		E	U1.5	Bmb017147	Bmb017147
11	5	7	3814	sw03503	2514	2439	0.9486		E		Bmb012667	Bmb012667
11	5	13	4102	sw03883	644	892	0.7438		E		Bmb021425	Bmb021425
11	5	14	4186	sw04079	1235	1583	0.7491		E		Bmb026050	Bmb026050
11	5	15	4198	sw03887	893	1040	0.8552		E		Bmb021498	Bmb021498
11	5	17	4294	sw04259	3083	3213	0.8732		E		Bmb030036	Bmb030036
11	5	21	4486	sw04267	2229	1834	1.1291		E		Bmb030313	Bmb030313
11	6	1	4582	sw04271	10498	5063	1.8353		E	U1.5	Bmb030353	Bmb030353
11	6	5	4774	sw04647	2764	3029	0.8343		E		Bmb041271	Bmb041271
11	6	11	5062	sw05027	345	630	0.6389		M	D1.5	Bmb001539	Bmb001539
11	6	16	5338	sw05231	622	762	0.857		M		Bmb005412	Bmb005412
11	6	19	5446	sw05411	1605	1157	1.3264		E		Bmb008282	Bmb008282
11	6	21	5542	sw05415	840	937	0.9017		E		Bmb008325	Bmb008325
11	7	2	5722	sw05615	4140	4388	0.8514		E		Bmb011686	Bmb011686
11	7	3	5734	sw05423	352	429	1.0123		M		Bmb008443	Bmb008443
11	7	8	6010	sw05995	677	517	1.4164		M		Bmb018624	Bmb018624
11	7	9	6022	sw05803	9920	7404	1.1873		E		Bmb015355	Bmb015355
11	7	10	6106	sw05999	4571	2493	1.6536		E	U1.5	Bmb018748	Bmb018748
11	7	11	6118	sw05807	578	691	0.8935		M		Bmb015404	Bmb015404
11	7	14	6298	sw06375	1611	717	2.1869		E	U2	Bmb025902	Bmb025902
11	7	20	6586	sw06755	1454	670	2.1343		E	U2	Bmb033897	Bmb033897
11	8	2	6778	sw06763	794	964	0.8307		E		Bmb034048	Bmb034048
11	8	3	6790	sw06571	1564	1683	0.8799		E		Bmb030167	Bmb030167
11	8	11	7174	sw06955	34659	36028	0.8319		E		Bmb038481	Bmb038481
11	8	15	7366	sw07331	14221	12319	1.0148		E		swu08141	swu08141
11	8	18	7546	sw07531	496	713	0.7564		M		Bmb002005	Bmb002005
11	8	20	7642	sw07535	285	461	0.7852		M		Bmb002085	Bmb002085
11	8	21	7654	sw07343	1140	1093	1.02		E		swu09491	swu09491
11	9	3	7846	sw07719	1413	869	1.5846		E	U1.5	Bmb004405	Bmb004405
11	9	5	7942	sw07723	2052	2136	0.893		E		Bmb004512	Bmb004512
11	9	6	8026	sw07919	1910	1256	1.438		E		Bmb007260	Bmb007260
11	9	14	8410	sw08303	268	434	0.8023		M		Bmb012760	Bmb012760
11	9	19	8614	sw08487	22532	18169	1.0798		E		Bmb015266	Bmb015266
11	10	5	8998	sw08871	1888	1724	1.0263		E		Bmb020867	Bmb020867
11	10	9	9190	sw08879	1465	867	1.6424		E	U1.5	Bmb020976	Bmb020976
11	10	12	9370	sw09447	2565	2325	1.0151		E		Bmb030089	Bmb030089
11	10	14	9466	sw09451	3594	3233	1.0074		E		Bmb030165	Bmb030165
11	10	15	9478	sw09259	1432	671	2.0994		E	U2	Bmb026818	Bmb026818
11	10	16	9562	sw09455	1076	1106	0.9544		E		Bmb030321	Bmb030321
11	10	19	9670	sw09635	1322	1132	1.1292		E		Bmb033167	Bmb033167
11	10	20	9754	sw09831	610	509	1.3183		M		Bmb036810	Bmb036810
11	10	22	9850	sw09835	469	229	2.6712		M	U2	Bmb036884	Bmb036884
11	11	1	9862	sw09643	1480	1432	0.9863		E		Bmb033288	Bmb033288
11	11	4	10042	sw10211	397	964	0.4461		E	D2	Bmb046571
11	11	11	10342	sw10031	1161	912	1.2527		E		Bmb040692	Bmb040692
11	11	15	10534	sw10407	8050	7119	1.0065		E		swu07817	swu07817
11	11	17	10630	sw10411	1745	1751	0.937		E		swu08525
11	11	20	10810	sw10979	3215	2519	1.1635		E		Bmb002781	Bmb002781
11	11	21	10822	sw10787	2228	1700	1.2198		E		Bmb001611	Bmb001611
11	12	3	11014	sw10795	1263	707	1.7698		E	U1.5	Bmb001676	Bmb001676
11	12	4	11098	sw10991	674	462	1.6019		M	U1.5	Bmb002851	Bmb002851
11	12	15	11590	sw11555	446	464	1.1235		M		Bmb006572	Bmb006572
11	12	16	11674	sw11751	2632	1863	1.3033		E		Bmb007822	Bmb007822
11	13	1	11974	sw11939	12006	10809	0.9801		E		Bmb009080	Bmb009080
11	13	2	12058	sw12135	565	745	0.8064		M		Bmb010394	Bmb010394
11	13	8	12346	sw12515	1239	1323	0.9032		E		Bmb012680	Bmb012680
11	13	9	12358	sw12323	3447	3516	0.889		E		Bmb011552	Bmb011552
11	13	10	12442	sw12519	733	607	1.2703		M		Bmb012699	Bmb012699
11	13	11	12454	sw12327	1699	935	1.7431		E	U1.5	Bmb011568	Bmb011568
11	13	14	12634	sw12527	1102	1395	0.7658		E		Bmb012774	Bmb012774
11	13	15	12646	sw12335	2350	2325	0.933		E		Bmb011607	Bmb011607
11	13	16	12730	sw12899	9047	9059	0.8867		E		Bmb015063	Bmb015063
11	13	17	12742	sw12707	262	402	0.8622		M		Bmb013852	Bmb013852
11	13	18	12826	sw12903	1433	1337	1.0265		E		Bmb015098	Bmb015098
11	13	21	12934	sw12715	9676	8431	1.0176		E		Bmb013905	Bmb013905
11	13	22	13018	sw12911	888	705	1.2811		E		Bmb015133	Bmb015133
11	14	1	13030	sw12719	693	702	1.0299		M		Bmb013936	Bmb013936
11	14	9	13414	sw13103	9157	6205	1.31		E		Bmb016304	Bmb016304
11	14	10	13498	sw13667	3175	2657	1.0891		E		Bmb019958	Bmb019958
11	14	13	13606	sw13479	14693	11132	1.1596		E		Bmb018657	Bmb018657
11	14	14	13690	sw13675	750	538	1.4806		M		Bmb020010	Bmb020010
11	14	16	13786	sw13679	403	234	2.3079		M	U2	Bmb020060	Bmb020060
11	14	17	13798	sw13487	818	491	1.7671		E	U1.5	Bmb018682	Bmb018682
11	14	20	13978	sw14055	1151	1109	1.0137		E		Bmb022470	Bmb022470
11	14	21	13990	sw13863	863	497	1.8278		E	U1.5	Bmb021218	Bmb021218
11	15	2	14170	sw14063	1047	1032	0.9998		E		Bmb022523	Bmb022523
11	15	8	14458	sw14443	769	711	1.1149		M		Bmb025278	Bmb025278
11	15	9	14470	sw14251	19518	23604	0.7222		E		Bmb023815	Bmb023815
11	15	15	14758	sw14631	789	841	0.9525		E		Bmb026643	Bmb026643
11	15	18	14938	sw14831	10218	4974	1.8193		E	U1.5	Bmb028125	Bmb028125
11	15	19	14950	sw14639	3068	3118	0.8961		E		Bmb026681	Bmb026681
11	15	20	15034	sw15203	332	481	0.8442		M		Bmb030974	Bmb030974
11	15	21	15046	sw15011	4869	4737	0.9245		E		Bmb029379	Bmb029379
11	16	5	15334	sw15023	19147	10556	1.5846		E	U1.5	Bmb029524	Bmb029524
11	16	7	15430	sw15395	1502	876	1.6626		E	U1.5	Bmb032341	Bmb032341
11	16	9	15526	sw15399	508	445	1.313		M		Bmb032364	Bmb032364
11	16	10	15610	sw15595	16441	8323	1.7316		E	U1.5	Bmb033856	Bmb033856
11	16	14	15802	sw15971	7731	7097	0.9704		E		Bmb037124	Bmb037124
11	16	15	15814	sw15779	15260	11618	1.153		E		Bmb035425	Bmb035425
11	16	19	16006	sw15787	2885	2518	1.0486		E		Bmb035491	Bmb035491
11	16	21	16102	sw15791	629	398	1.7847		M	U1.5	Bmb035518	Bmb035518
11	17	12	16762	sw16747	353	423	1.0317		M		Bmb046441
11	17	16	16954	sw17123	388	573	0.7855		M		swu06900	swu06900
11	17	18	17050	sw17127	1250	1534	0.7824		E		swu07023	swu07023
11	17	19	17062	sw16935	2195	2510	0.8085		E		swu09434	swu09434
11	18	2	17338	sw17507	1059	710	1.4955		E		Bmb040102	Bmb040102
11	18	11	17734	sw17699	1748	1357	1.2206		E		Bmb037644	Bmb037644
11	18	12	17818	sw17895	732	559	1.3879		M		Bmb042908	Bmb042908
11	18	13	17830	sw17703	2280	2852	0.7364		E		Bmb038387	Bmb038387
11	18	16	18010	sw17903	1332	1410	0.9063		E		Contig012586GENE-1ALT-1	swu06933;swu07017
11	18	18	18106	sw18275	7376	6472	1.0164		E		Bmb014278	Bmb014278
11	18	19	18118	sw18083	6144	5070	1.0847		E		Bmb035044	Bmb035044
11	18	22	18298	sw18283	750	754	1.0227		M		Bmb014675	Bmb014675
11	19	6	18586	sw18663	4813	4036	1.0729		E		Contig209317GENE-1
11	19	22	19354	sw19431	484	613	0.8776		M		Bmb030146	Bmb030146
11	20	3	19462	sw19243	10179	11782	0.765		E		Bmb000743	Bmb000743
11	20	8	19738	sw19815	18960	22805	0.7265		E		Bmb020874	Bmb020874
11	20	11	19846	sw19627	646	742	0.9117		M		Bmb033978	Bmb033978
11	20	13	19942	sw19631	319	504	0.774		M		Bmb034801	Bmb034801
11	20	16	20122	sw20199	3153	2028	1.4228		E		Bmb006020	Bmb006020
11	20	18	20218	sw20203	5487	1874	2.6313		E	U2	Bmb006961	Bmb006961
11	20	20	20314	sw20207	2971	3274	0.8267		E		Bmb007492	Bmb007492
11	20	21	20326	sw20015	3390	2931	1.0506		E		Bmb012051	Bmb012051
11	21	2	20506	sw20583	314	693	0.5296		M	D1.5	Bmb025512	Bmb025512
11	21	7	20710	sw20399	2963	3230	0.8359		E		Bmb001234	Bmb001234
11	21	10	20890	sw20967	1527	1623	0.8929		E		Bmb015770	Bmb015770
11	21	12	20986	sw20971	931	1309	0.6989		E		Bmb016023	Bmb016023
11	22	6	21754	sw21739	976	1084	0.8894		E		AF208546.1
11	22	8	21850	sw21743	416	379	1.3385		M		swu02873	swu02873
11	22	9	21862	sw21551	10572	7157	1.3073		E		Bmb034508	Bmb034508
11	22	11	21958	sw21923	3168	2647	1.0909		E		Contig310385GENE+1ALT+1
11	22	13	22054	sw21927	5599	8137	0.6171		E	D1.5	Contig311900GENE+1ALT+1	swu12732
11	22	16	22234	sw22127	394	557	0.8218		M		Bmb013343	Bmb013343
11	22	22	22522	sw22507	1031	1007	1.011		E		Bmb002498	Bmb002498
11	23	3	22630	sw22319	1518	2132	0.6704		E		Bmb030913	Bmb030913
11	23	4	22714	sw22883	3900	3788	0.9306		E		Contig2176801GENE-1ALT-1
11	23	6	22810	sw22887	26878	31916	0.7313		E		Contig301445GENE+1ALT+1	swu09245;swu02505;swu08743;swu02612;swu08534
11	23	8	22906	sw22891	12145	12655	0.8465		E		Contig302664GENE+1ALT+1
11	23	9	22918	sw22699	420	574	0.8374		M		Bmb030489	Bmb030489
11	23	10	23002	sw22895	5044	6183	0.7332		E		Contig303654GENE+1ALT+2	Bmb014725
11	23	12	23098	BGIBMGA000436	11288	11744	0.8492		E
11	23	17	23302	2th_068	513	759	0.7264		M
12	1	16	82	sw00228	470	740	0.671		M		Bmb003351	Bmb003351
12	1	17	94	sw00036	4007	4265	0.817		E		Bmb000475	Bmb000475
12	1	18	178	sw00232	4914	5996	0.7102		E		Bmb003408	Bmb003408
12	1	19	190	sw00040	318	501	0.7587		M		Bmb000512	Bmb000512
12	1	20	274	sw00236	4574	5469	0.7258		E		Bmb003441	Bmb003441
12	1	21	286	sw00044	414	673	0.6706		M		Bmb000577	Bmb000577
12	1	22	370	sw00240	477	730	0.6903		M		Bmb003471	Bmb003471
12	2	1	382	sw00048	674	1257	0.5211		E	D1.5	Bmb000790	Bmb000790
12	2	2	466	sw00612	668	780	0.8569		M		Bmb008882	Bmb008882
12	2	7	670	sw00428	1602	1437	1.0077		E		Bmb006141	Bmb006141
12	2	15	1054	sw00812	3804	3294	1.0025		E		Bmb011876	Bmb011876
12	2	17	1150	sw00816	1670	1503	1.0015		E		Bmb011916	Bmb011916
12	2	19	1246	sw01188	15595	9632	1.3426		E		Bmb017802	Bmb017802
12	3	1	1438	sw01196	1624	1332	1.101		E		Bmb017932	Bmb017932
12	3	5	1630	sw01572	886	759	1.1311		E		Bmb024228	Bmb024228
12	3	8	1810	sw01772	1153	1295	0.8217		E		Bmb027668	Bmb027668
12	3	9	1822	sw01580	1984	2124	0.8337		E		Bmb024358	Bmb024358
12	3	11	1918	sw01584	545	368	1.6557		M	U1.5	Bmb024382	Bmb024382
12	3	12	2002	sw02148	699	698	1.0048		M		Bmb034173	Bmb034173
12	3	13	2014	sw01956	439	477	1.0359		M		Bmb030556	Bmb030556
12	3	15	2110	sw01960	1585	1732	0.8269		E		Bmb030615	Bmb030615
12	3	17	2206	sw01964	1687	850	1.7923		E	U1.5	Bmb030712	Bmb030712
12	3	18	2290	sw02160	1165	1226	0.8768		E		Bmb034422	Bmb034422
12	3	20	2386	sw02532	4833	4546	0.918		E		Bmb043166	Bmb043166
12	4	6	2770	sw02916	736	520	1.4439		M		Bmb000501	Bmb000501
12	4	10	2962	sw02924	340	524	0.7578		M		Bmb000653	Bmb000653
12	4	12	3058	sw02928	1455	1417	0.9329		E		Bmb000698	Bmb000698
12	4	13	3070	sw02736	106	434	0.4204		M	D2	Bmb048968
12	4	14	3154	sw03300	5075	6600	0.6663		E	D1.5	Bmb007958	Bmb007958
12	4	15	3166	sw03108	30565	24124	1.034		E		Bmb004096	Bmb004096
12	4	18	3346	sw03308	450	499	1.0032		M		Bmb008060	Bmb008060
12	4	20	3442	sw03312	2137	1943	0.9777		E		Bmb008132	Bmb008132
12	4	22	3538	sw03684	1065	1286	0.7694		E		Bmb016860	Bmb016860
12	5	2	3634	sw03688	1157	891	1.2136		E		Bmb016974	Bmb016974
12	5	8	3922	sw04068	482	470	1.1363		M		Bmb025848	Bmb025848
12	5	13	4126	sw03884	5015	5040	0.8592		E		Bmb021440	Bmb021440
12	5	15	4222	sw03888	16403	14938	0.914		E		Bmb021514	Bmb021514
12	5	21	4510	sw04268	891	799	1.0759		E		Bmb030330	Bmb030330
12	5	22	4594	sw04464	2192	2853	0.683		E		Bmb035291	Bmb035291
12	6	3	4702	sw04644	13050	10529	1.0371		E		Bmb041138	Bmb041138
12	6	9	4990	sw04656	1662	1324	1.1321		E		Bmb041509	Bmb041509
12	6	12	5170	sw05224	4676	3349	1.2018		E		Bmb005345	Bmb005345
12	6	13	5182	sw05032	2189	2765	0.7037		E		Bmb001681	Bmb001681
12	6	14	5266	sw05228	617	624	1.0174		M		Bmb005399	Bmb005399
12	6	19	5470	sw05412	1181	1407	0.772		E		Bmb008296	Bmb008296
12	6	20	5554	sw05608	2517	1884	1.1769		E		Bmb011606	Bmb011606
12	6	22	5650	sw05612	2913	2521	1.0121		E		Bmb011640	Bmb011640
12	7	1	5662	sw05420	10177	9055	0.9489		E		Bmb008405	Bmb008405
12	7	2	5746	sw05616	1348	1435	0.8571		E		Bmb011708	Bmb011708
12	7	6	5938	sw05992	733	719	1.0145		M		Bmb018561	Bmb018561
12	7	8	6034	sw05996	17055	14312	0.9896		E		Bmb018636	Bmb018636
12	7	10	6130	sw06000	3658	3551	0.8969		E		Bmb018749	Bmb018749
12	7	11	6142	sw05808	162	493	0.4745		M	D2	Bmb015427	Bmb015427
12	7	12	6226	sw06372	1276	1409	0.8289		E		Bmb025829	Bmb025829
12	7	15	6334	sw06184	1526	1964	0.7038		E		Bmb022526	Bmb022526
12	7	18	6514	sw06384	1627	1022	1.438		E		Bmb026039	Bmb026039
12	7	19	6526	sw06192	315	536	0.6966		M		Bmb022635	Bmb022635
12	7	22	6706	sw06760	7141	6150	0.9905		E		Bmb034003	Bmb034003
12	8	2	6802	sw06764	1796	1603	1.0053		E		Bmb034050	Bmb034050
12	8	3	6814	sw06572	3171	3740	0.7432		E		Bmb030175	Bmb030175
12	8	10	7186	sw07148	471	599	0.8496		M		Bmb044848
[truncated: 6,715 more rows]

## Sheet: differentially expressed genes
APvsWT			Ratio=AP/WT, 275 differentially expressed genes
Block	Row	Column	ID	Name	Cy5 Intensity (AP)	Cy3 Intensity (WT)	ratio	GT	IV	RV	Archival BGI gene	BGI gene
8	13	10	12467	sw12504	3758	872	4.4534		E	U2	Bmb012598	Bmb012598
13	22	1	21429	sw21181	1357	398	4.1063		E	U2	Bmb027553	Bmb027553
18	20	6	19616	sw19842	1794	521	4.0355		E	U2	Bmb025264	Bmb025264
17	14	19	13844	sw13889	3808	1203	3.9557		E	U2	Bmb021371	Bmb021371
4	17	9	16608	sw16516	1068	341	3.9495		E	U2	Bmb042656	Bmb042656
17	18	5	17396	sw17349	22155	6796	3.8626		E	U2	Bmb003475	Bmb003475
20	5	11	4028	sw03912	2017	505	3.8485		E	U2	Bmb021970	Bmb021970
6	22	19	22319	sw22290	1319	430	3.8195		E	U2	Bmb028520	Bmb028520
23	19	9	18691	sw18523	3294	854	3.7952		E	U2	Bmb039069	Bmb039069
36	15	1	14104	sw13964	2647	717	3.7558		E	U2	Bmb021932	Bmb021932
2	19	20	19236	sw19394	4680	1310	3.7499		E	U2	Bmb013333	Bmb013333
20	16	11	15644	sw15436	4850	1151	3.7402		E	U2	Bmb032612	Bmb032612
17	10	7	9044	sw08905	10747	3507	3.7035		E	U2	Bmb021335	Bmb021335
8	22	2	21587	sw21716	3744	1065	3.5003		E	U2	Contig309746GENE+1
3	8	18	7548	sw07499	1460	488	3.4019		E	U2	Bmb001458	Bmb001458
8	9	16	8531	sw08660	3654	1095	3.302		E	U2	Bmb017545	Bmb017545
12	16	1	15166	sw15016	4981	1311	3.2224		E	U2	Bmb029445	Bmb029445
23	13	17	12739	sw12755	3675	1113	3.1962		E	U2	Bmb014160	Bmb014160
34	13	13	12520	sw12426	938	305	3.1939		E	U2	Bmb012136	Bmb012136
22	15	9	14443	sw14298	4007	1164	3.189		E	U2	Bmb024249	Bmb024249
48	6	11	5077	sw05172	929	287	3.1698		E	U2	Bmb004119	Bmb004119
20	6	21	5564	sw05448	4563	1294	3.1401		E	U2	Bmb008940	Bmb008940
16	22	17	22269	sw21952	8838	2511	3.1365		E	U2	Contig317235GENE+1ALT+1	Bmb004448
32	9	20	8717	sw08764	924	372	3.1276		E	U2	Bmb019197	Bmb019197
21	16	9	15475	sw15445	2710	1025	3.1095		E	U2	Bmb032709	Bmb032709
31	18	17	18017	sw17791	13482	4257	3.1038		E	U2	Bmb016079	Bmb016079
18	12	21	11852	sw11598	1830	686	3.0495		E	U2	Bmb006829	Bmb006829
23	9	10	8215	sw08343	5195	1643	3.0197		E	U2	Bmb013388	Bmb013388
17	14	9	13364	sw13133	874	419	2.9939		E	U2	Bmb016499	Bmb016499
47	5	5	3709	sw03643	1383	438	2.992		E	U2	Bmb016010	Bmb016010
30	8	22	7709	sw07986	1605	620	2.9917		E	U2	Bmb008129	Bmb008129
3	19	11	18792	sw18447	4875	1594	2.9665		E	U2	Bmb031991	Bmb031991
20	16	9	15548	sw15432	1158	404	2.9582		E	U2	Bmb032579	Bmb032579
23	13	12	12535	sw12571	5720	1855	2.9394		E	U2	Bmb013027	Bmb013027
29	19	21	19217	sw19313	3101	1276	2.9382		E	U2	Bmb024297	Bmb024297
15	20	16	20121	sw20215	5659	1819	2.9157		E	U2	Bmb008924	Bmb008924
15	4	2	2553	sw02555	5691	1833	2.9072		E	U2	Bmb043733
30	5	19	4361	sw04342	3571	1280	2.9072		E	U2	Bmb032123	Bmb032123
19	14	20	13976	sw14087	1273	390	2.8989		E	U2	Bmb022685	Bmb022685
27	12	15	11586	sw11619	3456	1091	2.8671		E	U2	Bmb007012	Bmb007012
27	16	16	15894	sw16039	13366	4148	2.8638		E	U2	Bmb037755	Bmb037755
33	19	11	18736	sw18573	1375	633	2.86		E	U2	Contig301954GENE-1	Bmb012808
23	3	13	1987	sw02003	3362	1146	2.8322		E	U2	Bmb031464	Bmb031464
38	15	5	14247	sw14354	6940	2389	2.826		E	U2	Bmb024622	Bmb024622
33	16	16	15844	sw16069	2321	1048	2.8191		E	U2	Bmb037980	Bmb037980
24	9	2	7855	sw07960	1307	528	2.8124		E	U2	Bmb007857	Bmb007857
33	13	5	12112	sw12041	2622	1182	2.8074		E	U2	Bmb009784	Bmb009784
7	19	2	18395	sw18271	13097	4105	2.7871		E	U2	Bmb014063	Bmb014063
16	3	3	1533	sw01216	2719	899	2.7768		E	U2	Bmb018290	Bmb018290
5	3	3	1463	sw01181	4366	1771	2.7743		E	U2	Bmb017679	Bmb017679
26	18	7	17514	sw17386	1046	500	2.7645		E	U2	Bmb011245	Bmb011245
12	23	8	22930	sw22892	6229	1901	2.7627		E	U2	Contig302777GENE+1ALT+1	Bmb005636
37	17	7	16431	sw16285	7468	3093	2.7587		E	U2	Bmb040030	Bmb040030
32	17	2	16301	sw16440	2681	1047	2.7529		E	U2	Bmb041645	Bmb041645
26	8	9	7050	sw07014	1043	502	2.7422		E	U2	Bmb040352	Bmb040352
27	10	1	8802	sw08559	910	353	2.7402		E	U2	Bmb016281	Bmb016281
1	8	22	7692	sw07873	1430	626	2.7394		E	U2	Bmb006621	Bmb006621
18	21	13	20972	sw20810	3950	1497	2.7387		E	U2	Bmb007021	Bmb007021
21	8	1	6643	sw06613	31243	11837	2.7185		E	U2	Bmb030914	Bmb030914
43	10	11	9278	sw09379	2882	950	2.6983		E	U2	Bmb028908	Bmb028908
24	21	3	20539	sw20440	1467	612	2.6892		E	U2	Bmb006447	Bmb006447
9	20	19	20182	sw20009	5315	2047	2.6821		E	U2	Bmb010703	Bmb010703
17	11	17	10580	sw10441	805	430	2.674		E	U2	swu11399	swu11399
25	18	5	17394	sw17381	1124	519	2.6554		E	U2	Bmb010328	Bmb010328
40	11	19	10743	sw10528	833	403	2.6541		E	U2	Bmb000033	Bmb000033
16	9	13	8349	sw08124	3367	1151	2.6501		E	U2	Bmb010325	Bmb010325
11	20	18	20218	sw20203	5487	1874	2.6313		E	U2	Bmb006961	Bmb006961
39	16	22	16179	sw16467	6985	2662	2.6266		E	U2	Bmb041974	Bmb041974
10	21	15	21070	sw20782	1180	476	2.6149		E	U2	Bmb005059	Bmb005059
40	19	15	18999	sw18968	3349	1311	2.611		E	U2	Bmb021661	Bmb021661
45	16	4	15265	sw15357	7679	3120	2.6015		E	U2	Bmb032021	Bmb032021
31	9	22	8789	sw08767	3353	1294	2.5983		E	U2	Bmb019243	Bmb019243
23	15	7	14371	sw14295	1652	644	2.5897		E	U2	Bmb024236	Bmb024236
4	23	4	22740	sw22852	2706	1122	2.5768		E	U2	Contig029766GENE-1ALT-1	swu02288
10	23	5	22702	sw22690	1374	551	2.5424		E	U2	Bmb029990
3	4	13	3048	sw02703	26304	9105	2.5335		E	U2	Bmb048004	swu11893
37	16	1	15087	sw15125	1532	722	2.5329		E	U2	Bmb030374	Bmb030374
8	4	22	3539	sw03668	908	425	2.5267		E	U2	Bmb016497	Bmb016497
9	19	16	19018	sw19049	1086	499	2.5151		E	U2	Contig300610GENE-1ALT-1	Bmb015777
9	4	12	2986	sw02925	4783	1982	2.5033		E	U2	Bmb000655	Bmb000655
19	15	13	14660	sw14659	869	331	2.4972		E	U2	Bmb026788	Bmb026788
13	6	1	4533	sw04285	3846	1582	2.4952		E	U2	Bmb030681	Bmb030681
47	6	7	4861	sw04795	3591	1323	2.4782		E	U2	Bmb047067	swu14209
28	10	4	9006	sw09128	1379	597	2.4724		E	U2	Bmb024954	Bmb024954
41	4	19	3278	sw03241	1020	486	2.4672		E	U2	Bmb006752	Bmb006752
41	5	3	3566	sw03621	1248	579	2.4635		E	U2	Bmb015517	Bmb015517
27	10	6	9078	sw09131	2242	847	2.4611		E	U2	Bmb024994	Bmb024994
23	19	19	19171	sw18911	6740	2593	2.4602		E	U2	Bmb005547	Bmb005547
46	18	1	17221	sw17086	965	453	2.4599		E	U2	swu05018	swu05018
21	13	21	12883	sw12761	1045	550	2.4595		E	U2	Bmb014207	Bmb014207
5	6	21	5495	sw05397	3251	1480	2.4593		E	U2	Bmb008139	Bmb008139
15	14	12	13593	sw13687	843	401	2.4559		E	U2	Bmb020125	Bmb020125
13	6	9	4917	sw04669	2605	1125	2.4518		E	U2	Bmb041788	Bmb041788
16	13	10	12465	sw12536	1917	736	2.4425		E	U2	Bmb012815	Bmb012815
6	9	15	8399	sw08094	1985	921	2.4354		E	U2	Bmb009770	Bmb009770
26	16	18	15966	sw16042	1096	579	2.4347		E	U2	Bmb037781	Bmb037781
15	11	17	10629	sw10427	2094	883	2.4331		E	U2	swu10566	swu10566
31	2	16	1109	sw01087	1351	602	2.4292		E	U2	Bmb016003	Bmb016003
6	23	8	22883	sw22874	2450	1132	2.4149		E	U2	Contig209937GENE+1ALT+2	Bmb002713
8	17	7	16511	sw16160	2949	1179	2.4025		E	U2	Bmb038662	Bmb038662
33	10	7	9040	sw08969	3924	2014	2.3966		E	U2	Bmb022351	Bmb022351
35	23	11	23008	sw22799	908	404	2.3961		E	U2	Bmb043644
47	11	5	10045	sw10163	1684	662	2.3931		E	U2	Bmb044859	swu02143
48	17	21	17173	sw17084	1120	428	2.3902		E	U2	swu05003	swu05003
3	16	19	16008	sw15755	1051	514	2.3876		E	U2	Bmb035228	Bmb035228
45	22	2	21505	sw21873	892	435	2.3867		E	U2	Contig019224GENE+1ALT+1
15	17	4	16377	sw16379	2531	1063	2.3854		E	U2	Bmb040982	Bmb040982
14	7	13	6189	sw06194	892	424	2.3537		E	U2	Bmb022683	Bmb022683
42	13	15	12614	sw12462	7954	3296	2.3446		E	U2	Bmb012370	Bmb012370
30	1	16	29	sw00306	2730	1238	2.3366		E	U2	Bmb004271	Bmb004271
36	16	19	16024	sw15884	4860	1995	2.3354		E	U2	Bmb036153	Bmb036153
36	17	7	16504	sw16272	3023	1291	2.3329		E	U2	Bmb039859	Bmb039859
48	19	21	19285	sw19380	1983	728	2.3277		E	U2	Bmb006827	Bmb006827
6	16	13	15695	sw15390	2399	1147	2.326		E	U2	Bmb032293	Bmb032293
32	14	15	13721	sw13564	954	491	2.325		E	U2	Bmb019216	Bmb019216
18	14	9	13388	sw13134	3625	1621	2.3197		E	U2	Bmb016506	Bmb016506
28	18	13	17850	sw17768	4095	1713	2.3195		E	U2	Bmb007849	Bmb007849
39	20	14	20019	sw20307	1082	531	2.316		E	U2	Bmb025086	Bmb025086
19	22	19	22340	sw22339	1584	580	2.315		E	U2	Bmb032392	Bmb032392
33	17	13	16720	sw16649	2756	1482	2.3122		E	U2	Bmb044798
19	19	8	18680	sw18699	967	387	2.3089		E	U2	Bmb023125	Bmb023125
3	22	13	22056	sw21895	1236	606	2.3078		E	U2	Contig301536GENE+1ALT+1	Bmb011366
16	10	11	9309	sw09268	817	381	2.307		E	U2	Bmb026908	Bmb026908
43	11	20	10802	sw11107	2666	1031	2.3062		E	U2	Bmb003611	Bmb003611
15	14	17	13797	sw13503	2049	910	2.3058		E	U2	Bmb018812	Bmb018812
45	15	17	14797	sw14777	1860	891	2.2959		E	U2	Bmb027648	Bmb027648
27	22	1	21474	sw21231	2990	1194	2.2917		E	U2	Bmb031380	Bmb031380
26	9	22	8766	sw08750	1586	839	2.2904		E	U2	Bmb018893	Bmb018893
9	13	16	12682	sw12897	1805	874	2.2791		E	U2	Bmb015055	Bmb015055
1	11	22	10860	sw10949	9408	4351	2.2782		E	U2	Bmb002647	Bmb002647
14	19	2	18369	sw18302	4436	1839	2.2738		E	U2	Bmb016954	Bmb016954
17	7	20	6536	sw06785	2257	1186	2.2735		E	U2	Bmb034514	Bmb034514
15	9	14	8409	sw08319	1796	823	2.2682		E	U2	Bmb013005	Bmb013005
14	20	7	19629	sw19634	8695	3613	2.2598		E	U2	Bmb035560	Bmb035560
30	16	3	15209	sw15098	1235	647	2.2583		E	U2	Bmb030137	Bmb030137
29	10	20	9701	sw09909	944	544	2.258		E	U2	Bmb038329	Bmb038329
41	13	13	12494	sw12457	13254	5672	2.2544		E	U2	Bmb012348	Bmb012348
41	12	16	11618	sw11877	2905	1355	2.2543		E	U2	Bmb008617	Bmb008617
30	10	10	9245	sw09522	6315	2813	2.2538		E	U2	Bmb031145	Bmb031145
18	9	20	8672	sw08714	1516	772	2.2535		E	U2	Bmb018380	Bmb018380
8	16	4	15347	sw15200	5267	2156	2.2465		E	U2	Bmb030937	Bmb030937
1	4	16	3180	sw03269	6662	3179	2.2454		E	U2	Bmb007400	Bmb007400
20	6	19	5468	sw05444	2627	1083	2.2448		E	U2	Bmb008861	Bmb008861
6	23	10	22979	sw22878	1720	867	2.2411		E	U2	Contig2116761GENE-1ALT-1
24	23	13	23131	BGIBMGA006405	6143	2748	2.2356		E	U2
28	21	5	20634	sw20460	2535	1137	2.2303		E	U2	Bmb008625	Bmb008625
31	15	20	15029	sw15283	1131	561	2.2295		E	U2	Bmb031555	Bmb031555
13	14	6	13257	sw13305	14679	6462	2.2288		E	U2	Bmb017598	Bmb017598
18	16	19	15980	sw15818	1026	563	2.2255		E	U2	Bmb035685	Bmb035685
22	2	8	703	sw00670	1050	508	2.2238		E	U2	Bmb009689	Bmb009689
20	9	3	7868	sw07752	846	407	2.2218		E	U2	Bmb004888	Bmb004888
8	4	4	2675	sw02528	839	444	2.2121		E	U2	Bmb043020	Bmb043020
30	1	19	137	sw00118	5324	2439	2.2119		E	U2	Bmb001772	Bmb001772
37	20	14	19971	sw20305	1018	567	2.2091		E	U2	Bmb024645	Bmb024645
46	1	22	313	sw00382	942	492	2.2047		E	U2	Bmb005383	Bmb005383
24	23	6	22831	sw22936	1431	714	2.2035		E	U2	Contig309716GENE-1ALT-1
47	9	3	7837	sw07863	7817	3212	2.1982		E	U2	Bmb006486	Bmb006486
40	21	2	20523	sw20696	1336	687	2.1968		E	U2	Bmb000771	Bmb000771
24	21	19	21307	sw21208	885	459	2.1947		E	U2	Bmb029540	Bmb029540
11	7	14	6298	sw06375	1611	717	2.1869		E	U2	Bmb025902	Bmb025902
4	5	4	3732	sw03660	2849	1366	2.185		E	U2	Bmb016341	Bmb016341
17	23	8	22856	sw22921	1417	805	2.1841		E	U2	Contig308280GENE-1ALT-1	Bmb007010
40	3	16	2187	sw02268	2043	996	2.1755		E	U2	Bmb036942	Bmb036942
2	14	17	13776	sw13454	10867	5024	2.1725		E	U2	Bmb018514	Bmb018514
5	11	2	9899	sw09821	1154	610	2.1716		E	U2	Bmb036637	Bmb036637
2	15	18	14916	sw14798	1351	693	2.171		E	U2	Bmb027842	Bmb027842
15	22	3	21573	sw21555	15653	6389	2.1632		E	U2	Bmb034923	swu03000
5	19	16	19019	sw19033	826	463	2.1533		E	U2	Bmb038384	Bmb038384
10	22	1	21454	sw21166	4553	1973	2.1494		E	U2	Bmb026595	Bmb026595
21	22	22	22471	sw22553	861	529	2.145		E	U2	Bmb010366	Bmb010366
7	18	18	18107	sw18259	1270	592	2.1433		E	U2	Bmb012643	Bmb012643
3	9	5	7944	sw07691	3869	1761	2.1397		E	U2	Bmb004059	Bmb004059
4	23	7	22848	sw22664	1177	614	2.1387		E	U2	Bmb026833	Bmb026833;Bmb020115;Bmb017137;Bmb030296;Bmb030476;Bmb042324
11	7	20	6586	sw06755	1454	670	2.1343		E	U2	Bmb033897	Bmb033897
32	18	20	18221	sw18360	1875	948	2.1333		E	U2	Bmb022629	Bmb022629
1	10	13	9336	sw09221	1525	842	2.1263		E	U2	Bmb026254	Bmb026254
12	23	6	22834	sw22888	3583	1457	2.1234		E	U2	Contig301954GENE-1ALT-1	Bmb012808
23	15	3	14179	sw13919	1396	664	2.1216		E	U2	Bmb021578	Bmb021578
33	10	20	9700	sw09925	1561	933	2.1213		E	U2	Bmb038723	Bmb038723
1	5	22	4524	sw04429	16027	7755	2.1197		E	U2	Bmb034480	Bmb034480
26	18	5	17418	sw17382	1921	1066	2.1186		E	U2	Bmb010529	Bmb010529
32	12	3	11033	sw10876	1006	556	2.117		E	U2	Bmb002176	Bmb002176
3	19	12	18876	sw19011	910	510	2.1154		E	U2	Bmb030637	Bmb030637
9	10	10	9226	sw09441	934	514	2.1133		E	U2	Bmb030025	Bmb030025
35	17	15	16864	sw16655	5134	2246	2.1133		E	U2	Bmb044897
27	8	6	6966	sw07203	1033	497	2.113		E	U2	Bmb046601	swu10375
28	3	8	1806	sw01836	6575	2922	2.1122		E	U2	Bmb028594	Bmb028594
28	9	7	8058	sw07792	1109	573	2.1091		E	U2	Bmb005416	Bmb005416
23	11	18	10711	sw10655	1453	693	2.1072		E	U2	Bmb000812	Bmb000812
43	23	3	22622	sw22447	6868	2935	2.105		E	U2	Bmb046722
28	6	15	5274	sw05100	3090	1442	2.1044		E	U2	Bmb002772	Bmb002772
2	9	8	8100	sw08258	6162	2987	2.1041		E	U2	Bmb012112	Bmb012112
14	17	20	17121	sw17146	8668	3888	2.1028		E	U2	swu07859	swu07859
41	15	18	14882	sw14957	876	501	2.101		E	U2	Bmb029007	Bmb029007
11	10	15	9478	sw09259	1432	671	2.0994		E	U2	Bmb026818	Bmb026818
15	19	6	18585	sw18679	863	470	2.0982		E	U2	Bmb011945	Bmb011945
12	21	6	20722	sw20592	9680	3861	2.097		E	U2	Bmb026507	Bmb026507
18	16	15	15788	sw15810	5261	2545	2.0964		E	U2	Bmb035629	Bmb035629
1	12	9	11256	sw11141	2485	1332	2.0958		E	U2	Bmb003913	Bmb003913
35	20	15	20032	sw20099	860	440	2.0951		E	U2	Bmb026545	Bmb026545
47	10	17	9565	sw09407	1087	506	2.094		E	U2	Bmb029652	Bmb029652
12	14	22	14098	sw14060	1387	617	2.0936		E	U2	Bmb022500	Bmb022500
47	9	12	8305	sw08443	3072	1358	2.0914		E	U2	Bmb014759	Bmb014759
33	7	5	5776	sw05889	4160	2414	2.0903		E	U2	Bmb016722	Bmb016722
25	12	6	11142	sw11425	937	557	2.0894		E	U2	Bmb005736	Bmb005736
7	19	4	18491	sw18643	973	482	2.089		E	U2	Bmb034121	Bmb034121
38	9	12	8283	sw08410	1611	794	2.0885		E	U2	Bmb014291	Bmb014291
24	18	11	17755	sw17748	1395	732	2.0862		E	U2	Bmb001057	Bmb001057
35	4	22	3508	sw03779	5860	2590	2.0788		E	U2	Bmb019303	Bmb019303
9	16	5	15286	sw15021	819	466	2.0772		E	U2	Bmb029479	Bmb029479
4	8	22	7764	sw07876	1628	842	2.0765		E	U2	Bmb006655	Bmb006655
6	13	12	12515	sw12506	1086	614	2.0749		E	U2	Bmb012616	Bmb012616
18	6	14	5216	sw05258	2329	1205	2.0733		E	U2	Bmb006005	Bmb006005
46	2	6	601	sw00762	3374	1663	2.0696		E	U2	Bmb011133	Bmb011133
10	12	2	10978	sw10986	806	441	2.0692		E	U2	Bmb002830	Bmb002830
44	9	7	8054	sw07856	1016	471	2.0682		E	U2	Bmb006337	Bmb006337
43	2	18	1202	sw01507	1104	509	2.0668		E	U2	Bmb022955	Bmb022955
23	16	1	15139	sw15063	1669	802	2.0637		E	U2	Bmb029819	Bmb029819
28	6	12	5166	sw05288	1620	815	2.056		E	U2	Bmb006462	Bmb006462
24	11	2	9967	sw09888	11157	5171	2.0545		E	U2	Bmb037933	Bmb037933
6	4	19	3311	sw03098	1039	596	2.0536		E	U2	Bmb003954	Bmb003954
13	18	11	17685	sw17713	1832	974	2.0532		E	U2	Bmb041949	Bmb041949
44	5	19	4406	sw04392	1937	837	2.0532		E	U2	Bmb033400	Bmb033400
25	17	10	16614	sw16805	1125	668	2.0491		E	U2	Bmb047531
40	15	13	14679	sw14740	1631	865	2.0466		E	U2	Bmb027373	Bmb027373
47	14	4	13201	sw13431	802	396	2.0448		E	U2	Bmb018356	Bmb018356
38	22	22	22491	sw22618	4498	2182	2.0426		E	U2	Bmb022170	Bmb022170
26	10	22	9822	sw09898	8165	4445	2.0392		E	U2	Bmb038176	Bmb038176
9	14	22	14026	sw14057	2371	1255	2.0365		E	U2	Bmb022483	Bmb022483
29	17	1	16145	sw16241	802	519	2.0333		E	U2	Bmb039451	Bmb039451
9	15	1	14038	sw13865	1337	739	2.0304		E	U2	Bmb021259	Bmb021259
48	22	6	21769	sw21884	15638	6446	2.0304		E	U2	Contig216138GENE+1ALT+1	Bmb025528
32	12	16	11693	sw11832	2803	1439	2.0297		E	U2	Bmb008360	Bmb008360
13	15	11	14517	sw14269	4354	2178	2.0253		E	U2	Bmb023933	Bmb023933
40	15	5	14295	sw14356	939	554	2.0253		E	U2	Bmb024627	Bmb024627
19	14	19	13892	sw13891	4096	1675	2.0249		E	U2	Bmb021375	Bmb021375
10	8	3	6766	sw06570	1259	632	2.0242		E	U2	Bmb030164	Bmb030164
32	9	19	8633	sw08568	2020	1064	2.0241		E	U2	Bmb016403	Bmb016403
8	2	18	1235	sw01364	2563	1202	2.0227		E	U2	Bmb020727	Bmb020727
30	4	11	2921	sw02810	56502	24341	2.0175		E	U2	swu06727
16	13	1	11997	sw11956	952	480	2.015		E	U2	Bmb009150	Bmb009150
30	14	21	13961	sw13942	3190	1648	2.0141		E	U2	Bmb021774	Bmb021774
39	13	18	12819	sw13015	1197	657	2.0134		E	U2	Bmb015807	Bmb015807
30	9	9	8105	sw08178	6354	3163	2.012		E	U2	Bmb011056	Bmb011056
23	22	14	22135	sw22171	679	1313	0.4972		E	D2	Bmb017368	Bmb017368
36	18	9	17656	sw17424	1599	3325	0.4929		E	D2	Bmb022199	Bmb022199
6	20	8	19715	sw19798	364	830	0.4901		E	D2	Bmb017837	Bmb017837
27	20	13	19938	sw19695	462	1033	0.488		E	D2	Bmb004863	Bmb004863
35	7	6	5908	sw06087	449	1056	0.4852		E	D2	Bmb020500	Bmb020500
1	16	9	15480	sw15365	350	943	0.4846		E	D2	Bmb032080	Bmb032080
21	9	7	7987	sw07773	445	1222	0.4795		E	D2	Bmb005181	Bmb005181
34	21	13	20968	sw20874	1586	3950	0.4791		E	D2	Bmb009997	Bmb009997
9	23	1	22486	sw22313	349	876	0.4785		E	D2	Bmb030080	Bmb030080
1	16	18	15948	sw15945	5557	12144	0.4772		E	D2	Bmb036757	Bmb036757
36	23	11	23032	sw22800	6385	12317	0.4736		E	D2	Bmb043720	Bmb006413
18	19	7	18572	sw18502	604	1482	0.4715		E	D2	Bmb037476	Bmb037476
27	3	20	2358	sw02595	359	879	0.4691		E	D2	Bmb044783
37	22	13	21999	sw22037	396	1080	0.4672		E	D2	Bmb005877	Bmb005877
23	22	17	22243	sw21983	2572	5003	0.4587		E	D2	Bmb001512	Bmb001512
20	19	12	18896	sw19076	1215	2589	0.454		E	D2	Bmb011040	Bmb011040
4	22	16	22260	sw22096	986	2020	0.4523		E	D2	Bmb010758	Bmb010758
24	3	11	1915	sw01632	548	1201	0.4484		E	D2	Bmb025231	Bmb025231
11	11	4	10042	sw10211	397	964	0.4461		E	D2	Bmb046571
18	15	13	14636	sw14658	340	998	0.4423		E	D2	Bmb026783	Bmb026783
47	8	13	7261	sw07103	477	1162	0.442		E	D2	Bmb043275	Bmb043275
17	3	8	1736	sw01801	418	1098	0.4325		E	D2	Bmb028164	Bmb028164
27	22	12	22038	sw22183	388	1026	0.4242		E	D2	Bmb018482	Bmb018482
26	21	11	20874	sw20838	584	1592	0.412		E	D2	Bmb008209	Bmb008209
8	8	20	7667	sw07520	2281	4234	0.4104		E	D2	Bmb001842	Bmb001842
18	22	10	21920	sw22146	568	1612	0.4062		E	D2	Bmb015476	Bmb015476
20	19	16	19088	sw19084	508	1350	0.3998		E	D2	Bmb014327	Bmb014327
27	22	21	22434	sw22375	294	928	0.3749		E	D2	Bmb036079	Bmb036079
28	19	15	19002	sw18920	997	2890	0.3287		E	D2	Bmb009107	Bmb009107
31	20	3	19457	sw19323	811	2582	0.3125		E	D2	Bmb026638	Bmb026638
48	17	7	16501	sw16320	367	1246	0.2891		E	D2	Bmb040362	Bmb040362
